# Supplementary material for: (3E,5E)-3,5-Bis(4-hy­droxy­benzyl­idene)oxan-4-one
Source: Acta Crystallogr Sect E Struct Rep Online. 2010 Dec 11;67(Pt 1):o116. doi: 10.1107/S1600536810051457 (PMC3050132; doi:10.1107/S1600536810051457)
Supplement: Supplementary file 2 [file e-67-0o116-Isup2.hkl]

# 
# h,k,l, Fc-squared, Fo-squared, sigma(Fo-squared) and status flag 
# 
data_I
_shelx_title ' q1 in Pbca' 
_shelx_refln_list_code          4 
_shelx_F_calc_maximum      397.82 
_exptl_crystal_F_000      1296.00 
_reflns_d_resolution_high  0.7808 
 
loop_ 
 _symmetry_equiv_pos_as_xyz 
 'x, y, z' 
 '-x+1/2, -y, z+1/2' 
 '-x, y+1/2, -z+1/2' 
 'x+1/2, -y+1/2, -z' 
 '-x, -y, -z' 
 'x-1/2, y, -z-1/2' 
 'x, -y-1/2, z-1/2' 
 '-x-1/2, y-1/2, z' 
 
_cell_length_a    11.8124 
_cell_length_b     7.4687 
_cell_length_c    33.2328 
_cell_angle_alpha  90.000 
_cell_angle_beta   90.000 
_cell_angle_gamma  90.000 
 
_shelx_F_squared_multiplier     1.000 
 
loop_ 
 _refln_index_h 
 _refln_index_k 
 _refln_index_l 
 _refln_F_squared_calc 
 _refln_F_squared_meas 
 _refln_F_squared_sigma 
 _refln_observed_status 
   2   0   0       67.51       30.65      7.69 o 
   4   0   0     1172.36     1239.25     40.10 o 
   6   0   0      457.01      461.61     26.12 o 
   8   0   0      153.26      162.32     24.74 o 
  10   0   0     2332.19     2328.65     82.79 o 
  12   0   0     1103.87     1080.34     58.46 o 
  14   0   0      109.79       87.78     42.31 o 
   2   1   0   158258.19   137853.77   4595.57 o 
   4   1   0    22606.46    23099.44    238.53 o 
   6   1   0      252.24      212.69     17.55 o 
   8   1   0      272.51      273.57     12.53 o 
  10   1   0     1664.28     1635.47     34.61 o 
  12   1   0      397.85      412.97     41.69 o 
  14   1   0       14.50       12.76     28.02 o 
   0   2   0     1739.44     2051.31     35.06 o 
   2   2   0   117452.41   121136.10   2955.52 o 
   4   2   0      759.51      893.17     14.30 o 
   6   2   0     7207.06     7490.38     99.03 o 
   8   2   0      795.40      760.20     20.34 o 
  10   2   0       36.47       19.31     10.29 o 
  12   2   0       66.30       76.36     15.16 o 
  14   2   0       92.99       38.37     28.07 o 
   2   3   0        8.37       15.36      4.65 o 
   4   3   0    16953.46    17312.21    256.85 o 
   6   3   0      153.76      142.02     16.22 o 
   8   3   0        3.73       -1.34      9.05 o 
  10   3   0      814.08      808.81     24.28 o 
  12   3   0      271.16      325.43     23.46 o 
  14   3   0      207.01      246.64     25.20 o 
   0   4   0     1796.79     1631.95     33.86 o 
   2   4   0     2019.80     1978.17     24.96 o 
   4   4   0       96.69       79.98      9.77 o 
   6   4   0      960.19      959.17     33.36 o 
   8   4   0     1364.47     1196.94     28.45 o 
  10   4   0       59.79       57.08     13.38 o 
  12   4   0      232.94      226.28     35.42 o 
   2   5   0     1459.55     1482.12     21.74 o 
   4   5   0      285.90      274.05     11.83 o 
   6   5   0     1419.31     1236.56     28.01 o 
   8   5   0       34.97        5.34     11.66 o 
  10   5   0      135.43       74.72     17.39 o 
  12   5   0        0.36        0.32     15.18 o 
   0   6   0     3413.33     3343.41     93.44 o 
   2   6   0       24.06       22.08      9.70 o 
   4   6   0      323.50      269.09     18.08 o 
   6   6   0        0.44        3.75     15.05 o 
   8   6   0      318.32      264.00     23.72 o 
  10   6   0       22.59        8.93     30.26 o 
   2   7   0       28.92       18.07     14.10 o 
   4   7   0      614.50      620.19     27.23 o 
   6   7   0      233.46      254.01     23.70 o 
   8   7   0       60.47       51.51     18.35 o 
  10   7   0       37.75       40.12     21.12 o 
   0   8   0        1.88       19.37     22.10 o 
   2   8   0      253.36      264.81     32.48 o 
   4   8   0      258.37      310.39     27.25 o 
   6   8   0        1.55        1.87     19.84 o 
   8   8   0      151.12      171.23     25.43 o 
   2   9   0        2.54       18.63     27.47 o 
   4   9   0       23.99       25.45     21.84 o 
   1   1   1     4836.41     4675.53     37.85 o 
   2   1   1    14741.10    14950.06    126.13 o 
   3   1   1    26077.37    26028.49    203.09 o 
   4   1   1    11003.48    10913.38     87.75 o 
   5   1   1      195.32      147.73      5.31 o 
   6   1   1     1868.36     1853.66     22.23 o 
   7   1   1     1069.64     1033.88     15.81 o 
   8   1   1      101.33       97.10      7.12 o 
   9   1   1      783.08      747.52     14.56 o 
  10   1   1       41.11       44.73      9.94 o 
  11   1   1       47.72       37.52     13.22 o 
  12   1   1       19.15       22.32     14.96 o 
  13   1   1      598.60      598.21     24.24 o 
  14   1   1        0.51       11.28     19.29 o 
  15   1   1      164.14      163.22     24.97 o 
   0   2   1    10167.05    10169.83    123.50 o 
   1   2   1     7920.23     8121.60     61.00 o 
   2   2   1     3572.21     3647.24     29.24 o 
   3   2   1     1505.60     1677.54     16.35 o 
   4   2   1       93.98      117.88      4.86 o 
   5   2   1      606.13      592.84      8.34 o 
   6   2   1     1013.41     1074.91     14.16 o 
   7   2   1     2602.02     2482.44     29.24 o 
   8   2   1       32.96       24.77      6.14 o 
   9   2   1       56.41       51.37      7.53 o 
  10   2   1       59.53       54.80      8.19 o 
  11   2   1      718.83      711.74     16.30 o 
  12   2   1       90.22       81.87     10.43 o 
  13   2   1      100.27      122.26     20.30 o 
  14   2   1        8.44        3.23     19.97 o 
   1   3   1      436.79      516.65      8.55 o 
   2   3   1     1702.69     1929.24     17.90 o 
   3   3   1     1021.31     1069.10     11.95 o 
   4   3   1     2572.48     2809.62     26.47 o 
   5   3   1     4370.25     4403.61     39.27 o 
   6   3   1      781.89      757.09     11.86 o 
   7   3   1      312.17      289.32      9.27 o 
   8   3   1       42.60       37.39      6.88 o 
   9   3   1       84.48       53.78      8.03 o 
  10   3   1      280.27      313.79     13.33 o 
  11   3   1        2.83       -4.04      8.51 o 
  12   3   1        0.11        9.90      9.60 o 
  13   3   1       16.51       15.09     10.90 o 
  14   3   1       57.68       35.53     14.51 o 
   0   4   1     2724.58     2778.11     35.73 o 
   1   4   1      139.70      164.00      5.94 o 
   2   4   1     2682.48     2766.94     23.84 o 
   3   4   1     1720.74     1838.47     17.72 o 
   4   4   1     1906.89     1996.19     20.00 o 
   5   4   1      119.26      112.22     11.69 o 
   6   4   1       52.99       54.06     11.15 o 
   7   4   1       48.95       32.88      7.54 o 
   8   4   1       71.06       63.17      8.31 o 
   9   4   1       77.86       71.77      8.94 o 
  10   4   1       90.39       99.06     10.30 o 
  11   4   1        3.67        0.93      9.57 o 
  12   4   1      242.66      289.43     14.28 o 
  13   4   1      131.97      151.04     13.93 o 
   1   5   1      402.05      404.81      9.28 o 
   2   5   1     1219.45     1254.00     13.80 o 
   3   5   1      296.82      294.15      6.85 o 
   4   5   1     1046.88     1095.19     16.12 o 
   5   5   1      208.05      216.38      8.82 o 
   6   5   1       64.71       48.16      7.36 o 
   7   5   1        0.03       -0.10      7.10 o 
   8   5   1        0.02       -2.54      7.94 o 
   9   5   1      160.12      186.57     13.20 o 
  10   5   1      160.07      177.19     17.15 o 
  11   5   1        0.44       -8.81     10.64 o 
  12   5   1      173.73      183.54     15.34 o 
   0   6   1     1440.33     1409.25     36.77 o 
   1   6   1      225.34      261.68     11.73 o 
   2   6   1      165.19      191.87     12.93 o 
   3   6   1       97.73      104.88      9.21 o 
   4   6   1        1.10       -2.07      7.36 o 
   5   6   1       67.50       72.45      9.67 o 
   6   6   1        0.58        2.98      8.47 o 
   7   6   1       10.04       -2.13      9.15 o 
   8   6   1       38.14       28.65     10.18 o 
   9   6   1       20.60       12.85     10.93 o 
  10   6   1       13.08      -19.94     25.04 o 
  11   6   1       87.47      101.24     15.45 o 
   1   7   1      173.43      189.08     12.54 o 
   2   7   1       64.21       62.87     11.04 o 
   3   7   1       17.15       13.31      9.74 o 
   4   7   1        9.44        1.00     10.58 o 
   5   7   1        0.40       11.78     10.80 o 
   6   7   1        0.05       -2.53     11.06 o 
   7   7   1        8.15        8.26     11.65 o 
   8   7   1        8.41       15.54     12.60 o 
   9   7   1        1.61      -12.67     12.67 o 
  10   7   1        0.01      -13.60     13.60 o 
   0   8   1       70.29      111.04     26.10 o 
   1   8   1       56.51       66.77     12.85 o 
   2   8   1       39.64       24.02     12.45 o 
   3   8   1       40.07       11.69     12.41 o 
   4   8   1        6.64        1.88     11.76 o 
   5   8   1       10.82        2.33     12.58 o 
   6   8   1       16.41        1.75     13.22 o 
   7   8   1       21.91       35.09     14.23 o 
   8   8   1       14.88       17.44     14.77 o 
   1   9   1        2.30        7.14     36.31 o 
   2   9   1        7.26        9.07     17.94 o 
   3   9   1        0.22        5.90     15.04 o 
   4   9   1       14.30       11.14     15.08 o 
   5   9   1        0.16       -4.73     15.35 o 
   0   0   2        2.47       -1.16      1.16 o 
   1   0   2     2383.02     2187.54     61.98 o 
   2   0   2     1301.71     1299.52     16.40 o 
   3   0   2      217.06      295.44      5.79 o 
   4   0   2      213.88      230.33      6.35 o 
   5   0   2     2942.29     2725.58     40.17 o 
   6   0   2      192.23      205.42      8.99 o 
   7   0   2       87.32      116.69     14.11 o 
   8   0   2       64.43       65.83     13.79 o 
   9   0   2     3092.26     3005.51     80.66 o 
  10   0   2      805.37      786.12     31.80 o 
  11   0   2      203.88      200.80     24.64 o 
  12   0   2        0.01       13.73     20.42 o 
  13   0   2        5.71        1.05     23.13 o 
  14   0   2       21.79       15.50     26.94 o 
  15   0   2       21.55        6.17     31.44 o 
   1   1   2     1144.12     1176.90     14.08 o 
   2   1   2       40.00       36.49      2.43 o 
   3   1   2      664.46      756.40      9.13 o 
   4   1   2       68.70       68.03      4.63 o 
   5   1   2     6414.59     6909.04     58.46 o 
   6   1   2       32.61       23.05      4.45 o 
   7   1   2      441.03      409.65      9.64 o 
   8   1   2        7.37       -3.38      4.72 o 
   9   1   2      510.81      493.01     17.33 o 
  10   1   2       18.68       22.16      7.17 o 
  11   1   2      343.00      333.45     18.31 o 
  12   1   2      210.08      226.17     20.12 o 
  13   1   2      109.59      112.63     19.39 o 
  14   1   2        1.55       18.76     18.08 o 
  15   1   2       42.02       52.54     23.07 o 
   0   2   2      142.20      140.70      5.41 o 
   1   2   2     4110.07     4315.52     36.14 o 
   2   2   2      111.41      107.43      3.42 o 
   3   2   2    11565.25    11798.71     88.15 o 
   4   2   2       14.54        8.60      2.73 o 
   5   2   2     2140.43     2356.03     23.76 o 
   6   2   2        1.68       -2.53      3.94 o 
   7   2   2     3775.88     3955.92     38.19 o 
   8   2   2      132.68      135.77      8.46 o 
   9   2   2       49.95       36.90      7.40 o 
  10   2   2       20.78       18.13      7.37 o 
  11   2   2      381.50      416.13     12.82 o 
  12   2   2      138.11      168.50     12.47 o 
  13   2   2       23.99       24.56     12.48 o 
  14   2   2        2.47      -12.34     19.55 o 
   1   3   2     4134.67     4198.60     34.14 o 
   2   3   2       11.81        7.07      2.74 o 
   3   3   2    22291.15    23533.92    172.29 o 
   4   3   2       39.59       33.61      4.52 o 
   5   3   2     2195.74     2248.43     23.60 o 
   6   3   2       25.34       30.31      5.35 o 
   7   3   2      248.12      230.97      8.67 o 
   8   3   2        4.31        3.59      6.48 o 
   9   3   2        2.91       -6.66      6.66 o 
  10   3   2       33.20       26.39      8.15 o 
  11   3   2      161.72      187.34     12.25 o 
  12   3   2      124.13      138.18     12.24 o 
  13   3   2      100.70       78.37     11.37 o 
  14   3   2      210.33      250.68     16.05 o 
   0   4   2      334.94      326.70     11.65 o 
   1   4   2      516.49      543.36      9.09 o 
   2   4   2        2.74        5.89      5.18 o 
   3   4   2      362.17      311.01      6.52 o 
   4   4   2      277.83      267.43      6.25 o 
   5   4   2       12.11       16.63     16.52 o 
   6   4   2       40.32       31.37      6.53 o 
   7   4   2      836.89      890.58     16.30 o 
   8   4   2        0.48       -6.57      7.08 o 
   9   4   2      780.09      750.67     19.44 o 
  10   4   2        2.17       -6.09      8.46 o 
  11   4   2       73.44       44.89     10.62 o 
  12   4   2        0.01       -4.34      9.92 o 
  13   4   2      100.90      122.01     13.75 o 
   1   5   2      369.03      352.76      7.40 o 
   2   5   2       68.65       74.63      6.37 o 
   3   5   2      608.35      594.67      9.60 o 
   4   5   2       22.79       23.09      5.92 o 
   5   5   2      715.75      641.78     12.68 o 
   6   5   2      228.62      227.67     12.88 o 
   7   5   2     1214.51     1106.46     19.37 o 
   8   5   2        0.52        3.13     11.03 o 
   9   5   2       92.18       79.64      9.93 o 
  10   5   2        0.24        6.54      9.47 o 
  11   5   2       35.30       14.01     10.74 o 
  12   5   2       20.08       32.69     18.21 o 
   0   6   2      126.19      126.07     21.72 o 
   1   6   2      119.21      135.09     10.64 o 
   2   6   2      136.65      171.75      9.67 o 
   3   6   2       50.15       56.42      8.67 o 
   4   6   2        0.19       -7.45      7.45 o 
   5   6   2      627.50      524.81     14.81 o 
   6   6   2       24.43       24.34      9.76 o 
   7   6   2      269.81      308.50     15.11 o 
   8   6   2       63.64       46.62     11.34 o 
   9   6   2      403.95      361.40     52.41 o 
  10   6   2       28.58       33.04     13.16 o 
  11   6   2      330.95      382.93     23.90 o 
   1   7   2        6.27       11.15      8.75 o 
   2   7   2       17.03        9.53     10.01 o 
   3   7   2      776.31      683.22     19.35 o 
   4   7   2       97.07       98.24     12.62 o 
   5   7   2        2.57       11.92     10.77 o 
   6   7   2        0.75       -5.72     11.06 o 
   7   7   2      216.67      205.17     16.68 o 
   8   7   2       23.39        9.64     12.56 o 
   9   7   2      195.20      229.49     18.38 o 
  10   7   2        0.60       10.37     14.01 o 
   0   8   2       33.69       74.52     26.00 o 
   1   8   2        5.59      -10.29     15.08 o 
   2   8   2       53.99       60.09     13.23 o 
   3   8   2        1.43      -10.56     11.95 o 
   4   8   2        0.41       -6.77     12.05 o 
   5   8   2      238.96      305.52     19.54 o 
   6   8   2        0.70       -6.41     13.05 o 
   7   8   2       27.23       30.43     14.39 o 
   8   8   2       22.16        8.77     14.46 o 
   1   9   2      116.87      135.31     18.19 o 
   2   9   2        8.95       -3.05     18.75 o 
   3   9   2       76.84       75.93     16.21 o 
   4   9   2        2.64      -14.69     14.69 o 
   5   9   2       64.24       66.67     20.65 o 
   1   1   3     3303.26     3332.50     25.99 o 
   2   1   3     2890.90     2917.21     23.59 o 
   3   1   3       18.57       13.61      2.43 o 
   4   1   3     2356.98     2284.94     22.00 o 
   5   1   3     1379.53     1534.74     16.94 o 
   6   1   3       44.91       29.88      4.18 o 
   7   1   3       44.29       28.80      5.06 o 
   8   1   3       15.91       -1.69      5.07 o 
   9   1   3      298.89      291.34      9.61 o 
  10   1   3     1215.69     1255.08     23.91 o 
  11   1   3        0.10       -0.94     12.01 o 
  12   1   3       55.69       45.90     15.34 o 
  13   1   3       69.60      106.99     18.22 o 
  14   1   3        7.50        1.53     18.95 o 
  15   1   3       38.11       53.85     22.75 o 
   0   2   3    50326.88    52433.10   1387.70 o 
   1   2   3     8667.10     8888.95     84.02 o 
   2   2   3      203.98      184.34      3.68 o 
   3   2   3      150.86      175.10      7.89 o 
   4   2   3      568.55      655.71     13.05 o 
   5   2   3      151.79      162.22      5.65 o 
   6   2   3      269.82      294.51      7.17 o 
   7   2   3     2611.39     2579.81     28.81 o 
   8   2   3       27.18        9.09      5.62 o 
   9   2   3       40.35       33.97      6.88 o 
  10   2   3       63.19       45.66      9.25 o 
  11   2   3       23.09       15.88      8.05 o 
  12   2   3      158.72      176.94     14.30 o 
  13   2   3       36.66       40.49     13.00 o 
  14   2   3        0.29      -20.24     20.24 o 
   1   3   3      750.88      721.77      8.87 o 
   2   3   3     1558.73     1405.04     13.43 o 
   3   3   3      932.37     1025.18     11.63 o 
   4   3   3        0.47        5.04      4.13 o 
   5   3   3      219.62      229.08      6.98 o 
   6   3   3     1752.63     1786.68     22.10 o 
   7   3   3      285.56      274.03      9.04 o 
   8   3   3       22.19       22.64      6.85 o 
   9   3   3        8.19        9.63      7.28 o 
  10   3   3       32.40       23.54      9.18 o 
  11   3   3        0.68       -7.45      8.59 o 
  12   3   3       50.85       54.39     10.34 o 
  13   3   3        5.02        8.72     10.45 o 
  14   3   3        0.15       21.76     13.10 o 
   0   4   3     2466.73     2442.95     39.34 o 
   1   4   3     2443.92     2445.78     22.76 o 
   2   4   3     2142.43     2069.24     20.20 o 
   3   4   3      890.95      776.92     10.08 o 
   4   4   3      393.42      418.23      7.52 o 
   5   4   3      806.68      809.59     12.69 o 
   6   4   3       20.29       11.51      5.66 o 
   7   4   3      239.55      249.41      9.75 o 
   8   4   3       96.52       99.27     10.09 o 
   9   4   3        0.09        5.21      7.59 o 
  10   4   3       16.01       11.18      8.15 o 
  11   4   3        1.15       -0.37      8.91 o 
  12   4   3       15.41       13.37     10.30 o 
  13   4   3        4.65       -2.61     11.27 o 
   1   5   3        9.28        6.12      4.32 o 
   2   5   3      399.38      405.51      7.90 o 
   3   5   3      124.71      121.80      8.89 o 
   4   5   3      639.05      536.85     10.22 o 
   5   5   3      261.98      237.81     11.65 o 
   6   5   3       29.44       17.75      6.94 o 
   7   5   3       12.35       -0.45      7.00 o 
   8   5   3      213.67      235.91     19.18 o 
   9   5   3       87.66      101.81     10.79 o 
  10   5   3      197.73      249.80     14.58 o 
  11   5   3       30.92       33.75     11.38 o 
  12   5   3       39.52       40.53     12.43 o 
   0   6   3       30.55       31.58     10.27 o 
   1   6   3        8.35        0.50      6.05 o 
   2   6   3      176.43      213.45     10.72 o 
   3   6   3        4.02       -0.64      6.79 o 
   4   6   3        0.02       -2.54      7.98 o 
   5   6   3       20.77       10.14      8.35 o 
   6   6   3       56.27       36.02     10.34 o 
   7   6   3        0.15       -2.92      9.77 o 
   8   6   3        6.88       -4.95     10.00 o 
   9   6   3       12.32        8.35     11.18 o 
  10   6   3       33.65       38.17     13.02 o 
  11   6   3       24.47       18.50     13.83 o 
   1   7   3       31.65       16.16      8.80 o 
   2   7   3      204.17      235.62     14.80 o 
   3   7   3       31.18       45.01     11.16 o 
   4   7   3       59.63       50.18     11.43 o 
   5   7   3        1.26       -4.87     10.41 o 
   6   7   3       37.37       42.32     12.08 o 
   7   7   3       43.16       22.96     14.87 o 
   8   7   3        0.25      -11.47     11.47 o 
   9   7   3       10.30       -2.70     13.17 o 
  10   7   3      132.31      125.63     19.78 o 
   0   8   3     1340.63     1330.90     55.73 o 
   1   8   3      299.51      376.70     35.62 o 
   2   8   3        8.93        0.48     11.63 o 
   3   8   3        0.71       -6.70     11.92 o 
   4   8   3        1.55      -11.55     12.13 o 
   5   8   3       17.52       17.03     13.41 o 
   6   8   3       30.92       22.65     13.60 o 
   7   8   3        3.01       -1.46     13.52 o 
   8   8   3        2.51        3.13     14.41 o 
   1   9   3       33.80       17.01     15.70 o 
   2   9   3      107.35      103.08     27.01 o 
   3   9   3        7.72       15.71     17.25 o 
   4   9   3       30.31       36.10     16.03 o 
   5   9   3       19.71       12.64     15.33 o 
   0   0   4     5112.68     5125.48     77.49 o 
   1   0   4      585.69      555.54      8.82 o 
   2   0   4     1079.88     1004.36     11.92 o 
   3   0   4      134.76      129.00      5.18 o 
   4   0   4    10705.73    10545.92    112.47 o 
   5   0   4       55.35       43.69      5.05 o 
   6   0   4     4572.60     4984.44     68.54 o 
   7   0   4      411.04      394.00     14.90 o 
   8   0   4        0.14       -0.19     11.53 o 
   9   0   4       11.51       -3.72     20.84 o 
  10   0   4        1.93       -6.35     15.75 o 
  11   0   4     1015.65     1014.88     39.48 o 
  12   0   4       38.30       34.25     20.89 o 
  13   0   4        0.01      -12.38     22.92 o 
  14   0   4       28.95      -11.65     26.90 o 
  15   0   4        0.56        0.05     31.19 o 
   1   1   4      455.68      435.23      4.77 o 
   2   1   4      966.93     1020.57     10.02 o 
   3   1   4        5.22        1.28      1.78 o 
   4   1   4      233.08      191.36      4.41 o 
   5   1   4       37.43       35.53      3.89 o 
   6   1   4     3052.81     3290.27     31.80 o 
   7   1   4       26.31       22.35      4.44 o 
   8   1   4       83.84       86.17      7.48 o 
   9   1   4      277.16      274.69      9.74 o 
  10   1   4       36.42       36.03      9.19 o 
  11   1   4       21.44       25.06     13.32 o 
  12   1   4      267.60      299.29     21.84 o 
  13   1   4      117.06      104.98     18.98 o 
  14   1   4       36.19       50.11     20.41 o 
   0   2   4    34864.57    35957.77    521.03 o 
   1   2   4      691.37      688.53      8.26 o 
   2   2   4      796.52      859.72     10.09 o 
   3   2   4        2.59        2.35      2.58 o 
   4   2   4      217.73      211.55      5.14 o 
   5   2   4       54.10       44.60      5.47 o 
   6   2   4     1527.04     1402.62     17.10 o 
   7   2   4      180.82      193.65      7.42 o 
   8   2   4       63.46       83.02      6.64 o 
   9   2   4      169.28      163.90      9.02 o 
  10   2   4      117.46      141.27     10.03 o 
  11   2   4        0.28       19.68      8.14 o 
  12   2   4       73.92       46.77      9.16 o 
  13   2   4      105.63      101.45     14.69 o 
  14   2   4      176.28      135.28     21.91 o 
   1   3   4      337.10      346.86      7.13 o 
   2   3   4     1026.18     1015.89     11.73 o 
   3   3   4      463.90      452.81      6.77 o 
   4   3   4     5753.08     6060.64     56.88 o 
   5   3   4      152.14      143.10      7.25 o 
   6   3   4      987.28      937.96     12.96 o 
   7   3   4      292.37      268.47      9.67 o 
   8   3   4     1247.18     1230.88     19.69 o 
   9   3   4       60.14       57.93      8.42 o 
  10   3   4      738.99      695.01     14.97 o 
  11   3   4       35.63       11.20      8.43 o 
  12   3   4      153.96      169.74     12.30 o 
  13   3   4       89.48       91.01     11.70 o 
  14   3   4       33.49       34.52     13.52 o 
   0   4   4      220.58      241.05     13.46 o 
   1   4   4       44.25       49.43      4.69 o 
   2   4   4     6079.37     6137.80     50.00 o 
   3   4   4       33.49       26.38      4.41 o 
   4   4   4       24.35        9.09      4.19 o 
   5   4   4      191.27      195.86      6.84 o 
   6   4   4      294.07      253.80      8.65 o 
   7   4   4      137.25      134.58      8.71 o 
   8   4   4      950.74      820.15     15.28 o 
   9   4   4      142.87      153.93     12.76 o 
  10   4   4       71.40       69.73      9.24 o 
  11   4   4        2.83        7.86     11.42 o 
  12   4   4        0.30       -1.36      9.99 o 
  13   4   4        8.84       -1.65     11.36 o 
   1   5   4      191.98      190.89     12.14 o 
   2   5   4       42.22       40.93      5.38 o 
   3   5   4      211.21      228.70      7.86 o 
   4   5   4       51.06       43.41      7.31 o 
   5   5   4       99.75       98.26     10.79 o 
   6   5   4       54.73       49.84      9.27 o 
   7   5   4        8.74        2.58      7.53 o 
   8   5   4      153.70      165.29     15.88 o 
   9   5   4        1.55       -0.93      8.93 o 
  10   5   4      149.32      118.31     11.86 o 
  11   5   4        0.22       -9.83     10.37 o 
  12   5   4       42.21       63.99     12.88 o 
   0   6   4        6.33       10.43     13.37 o 
   1   6   4        0.42       -2.40      6.31 o 
   2   6   4       77.57       83.47      7.75 o 
   3   6   4       62.85       61.90      9.01 o 
   4   6   4      360.49      366.47     12.38 o 
   5   6   4       61.80       66.30      9.97 o 
   6   6   4       17.89       14.76      9.12 o 
   7   6   4       60.35       68.80     15.84 o 
   8   6   4       19.94        9.95      9.99 o 
   9   6   4        3.16       -3.06     11.40 o 
  10   6   4        5.82        5.92     12.41 o 
  11   6   4       71.59       81.00     25.26 o 
   1   7   4       73.14      103.96     10.88 o 
   2   7   4       89.88       79.37     14.64 o 
   3   7   4       17.07        6.97      9.92 o 
   4   7   4      686.79      653.22     19.46 o 
   5   7   4        0.39        7.87     10.26 o 
   6   7   4      250.38      247.60     16.50 o 
   7   7   4        1.69       -8.15     12.61 o 
   8   7   4        4.83        9.26     12.61 o 
   9   7   4        0.00        0.35     13.10 o 
  10   7   4        7.51        8.57     14.29 o 
   0   8   4        4.84       19.79     20.94 o 
   1   8   4        8.89       13.07     13.20 o 
   2   8   4       32.88       20.45     12.23 o 
   3   8   4        8.12       -2.29     11.31 o 
   4   8   4       13.08       10.40     12.23 o 
   5   8   4       15.54       17.52     12.69 o 
   6   8   4       88.34       88.39     14.60 o 
   7   8   4        0.12       -0.86     13.37 o 
   8   8   4       13.51       -5.62     14.52 o 
   1   9   4        5.62       26.53     16.58 o 
   2   9   4      222.30      271.33     23.23 o 
   3   9   4        1.60      -12.04     17.37 o 
   4   9   4       83.96       99.67     17.14 o 
   1   1   5     3545.61     3508.67     28.34 o 
   2   1   5     5439.04     5489.13     39.93 o 
   3   1   5     8944.19     9290.14     66.05 o 
   4   1   5     6828.42     7204.13     52.61 o 
   5   1   5       47.80       45.08      3.73 o 
   6   1   5      168.32      166.97      5.46 o 
   7   1   5       68.08       58.96      5.51 o 
   8   1   5      249.21      261.74      9.02 o 
   9   1   5        5.17        3.45      6.16 o 
  10   1   5      514.89      524.25     19.31 o 
  11   1   5      338.44      352.72     19.71 o 
  12   1   5       48.04       43.81     15.14 o 
  13   1   5        0.39       -7.25     16.61 o 
  14   1   5       37.73        3.24     28.35 o 
   0   2   5     1079.17     1176.96     68.32 o 
   1   2   5      236.17      197.99      4.13 o 
   2   2   5       55.87       59.30      3.31 o 
   3   2   5     1311.64     1305.36     13.51 o 
   4   2   5     1012.89     1022.37     11.91 o 
   5   2   5      121.64      146.34      8.58 o 
   6   2   5      175.10      211.25      6.15 o 
   7   2   5      760.30      737.98     12.20 o 
   8   2   5       56.98       53.16      7.62 o 
   9   2   5     1347.83     1323.88     20.92 o 
  10   2   5       65.79       62.87      7.84 o 
  11   2   5       48.18       52.79      8.42 o 
  12   2   5        1.17       -7.87      7.87 o 
  13   2   5      210.31      213.49     27.02 o 
  14   2   5        0.27        3.66     20.03 o 
   1   3   5        9.82        4.24      2.88 o 
   2   3   5     1294.16     1303.97     13.70 o 
   3   3   5      719.39      662.13      8.36 o 
   4   3   5      900.48      825.37     11.12 o 
   5   3   5       23.63       15.00      4.14 o 
   6   3   5      407.59      393.22      8.30 o 
   7   3   5      151.79      152.04      8.12 o 
   8   3   5       44.29       34.67      6.76 o 
   9   3   5      413.04      383.89     10.86 o 
  10   3   5       25.63       18.59      7.63 o 
  11   3   5      357.82      365.86     17.98 o 
  12   3   5       60.07       47.05      9.92 o 
  13   3   5       14.05       -2.03     10.19 o 
  14   3   5        5.87        5.42     14.83 o 
   0   4   5      275.31      275.10     19.64 o 
   1   4   5      325.32      334.46      7.46 o 
   2   4   5      118.10      143.73      6.62 o 
   3   4   5       84.47       85.08      7.67 o 
   4   4   5      216.42      238.16      6.84 o 
   5   4   5      405.04      377.28     10.16 o 
   6   4   5       40.15       30.17      6.01 o 
   7   4   5     2636.86     2596.27     29.91 o 
   8   4   5       51.66       49.13      7.63 o 
   9   4   5        4.18       -1.38      7.13 o 
  10   4   5       96.52       73.32      9.59 o 
  11   4   5        6.38        7.53      9.41 o 
  12   4   5        1.18       -8.66     10.50 o 
  13   4   5        1.42      -11.21     11.21 o 
   1   5   5        0.11       -4.70      5.24 o 
   2   5   5      154.84      157.53     11.66 o 
   3   5   5     2088.54     1978.66     25.28 o 
   4   5   5       17.46       13.29      5.68 o 
   5   5   5     1507.96     1481.41     23.58 o 
   6   5   5      276.05      278.68     10.65 o 
   7   5   5       48.72       44.27      8.34 o 
   8   5   5        5.38       -7.87      7.87 o 
   9   5   5       88.97       77.37     10.42 o 
  10   5   5       12.64       10.80     13.39 o 
  11   5   5       22.09       20.96     10.65 o 
  12   5   5       22.06       23.11     12.29 o 
   0   6   5       91.73      110.43     12.75 o 
   1   6   5        9.24        5.40      6.37 o 
   2   6   5      216.01      244.79     12.09 o 
   3   6   5      320.12      301.71     10.47 o 
   4   6   5      397.35      367.75     14.28 o 
   5   6   5      270.84      283.58     13.87 o 
   6   6   5      220.68      237.14     13.84 o 
   7   6   5      528.15      458.49     16.39 o 
   8   6   5      164.35      170.64     16.11 o 
   9   6   5       59.78       42.68     12.08 o 
  10   6   5        8.96       -9.59     12.34 o 
  11   6   5       31.57       29.67     14.37 o 
   1   7   5        5.74       14.65     12.20 o 
   2   7   5       20.53       15.16     10.07 o 
   3   7   5        0.22        4.47      9.73 o 
   4   7   5      245.73      268.95     19.17 o 
   5   7   5      382.61      309.44     17.07 o 
   6   7   5       72.41       76.38     14.31 o 
   7   7   5       60.76       45.13     14.49 o 
   8   7   5        0.53       -1.91     13.75 o 
   9   7   5        5.83       -9.18     19.97 o 
  10   7   5       16.81       14.38     16.28 o 
   0   8   5      331.81      401.63     56.48 o 
   1   8   5      139.83      196.42     18.36 o 
   2   8   5        5.55       -0.71     11.88 o 
   3   8   5        4.55       -1.83     11.95 o 
   4   8   5        6.23      -12.34     12.34 o 
   5   8   5        6.10        8.49     13.04 o 
   6   8   5        2.70        1.35     13.33 o 
   7   8   5        2.78      -13.60     13.60 o 
   8   8   5       22.56       20.71     14.79 o 
   1   9   5       31.17       16.22     16.16 o 
   2   9   5       13.43       40.46     17.03 o 
   3   9   5        0.17       -6.48     16.86 o 
   4   9   5        0.05        6.87     15.61 o 
   0   0   6     2443.71     2381.94     72.06 o 
   1   0   6     9807.41     9740.75    102.47 o 
   2   0   6      297.20      307.94      5.69 o 
   3   0   6     5298.89     5376.29     58.84 o 
   4   0   6     1496.03     1458.80     39.39 o 
   5   0   6     6159.99     6333.69     72.48 o 
   6   0   6      520.34      526.88     11.00 o 
   7   0   6     6918.26     7453.63     85.57 o 
   8   0   6      813.45      777.97     21.54 o 
   9   0   6      476.09      446.08     17.56 o 
  10   0   6       49.98       49.69     16.94 o 
  11   0   6      453.11      535.11     42.75 o 
  12   0   6      699.56      694.21     35.00 o 
  13   0   6        1.11      -22.98     24.17 o 
  14   0   6        0.88      -14.10     27.54 o 
   1   1   6     6038.18     6081.55     43.59 o 
   2   1   6        7.10        5.37      1.64 o 
   3   1   6     9917.27    10256.53     72.87 o 
   4   1   6      195.84      182.90      4.12 o 
   5   1   6     4872.75     5152.02     42.06 o 
   6   1   6       18.74       16.70      3.50 o 
   7   1   6      208.52      186.49      6.26 o 
   8   1   6        0.42       -2.95      4.52 o 
   9   1   6        1.81       13.83      6.92 o 
  10   1   6      688.68      685.30     15.81 o 
  11   1   6      473.09      485.00     15.92 o 
  12   1   6        1.75       12.62     14.92 o 
  13   1   6       54.86       62.29     18.34 o 
  14   1   6       12.14       25.69     19.94 o 
   0   2   6      553.22      563.37     22.92 o 
   1   2   6     2394.90     2432.55     22.22 o 
   2   2   6       49.78       46.02      3.15 o 
   3   2   6     2770.08     2781.25     24.39 o 
   4   2   6        0.64       -1.88      2.95 o 
   5   2   6       18.45        5.88      3.41 o 
   6   2   6      906.27      887.08     12.21 o 
   7   2   6      418.89      413.68      8.77 o 
   8   2   6       40.94       34.57      5.49 o 
   9   2   6     1307.05     1387.47     19.99 o 
  10   2   6      137.99      140.14     15.00 o 
  11   2   6       20.81       15.17      7.73 o 
  12   2   6        0.49        0.33      9.66 o 
  13   2   6       18.21       11.80     13.24 o 
  14   2   6       41.86       37.76     20.69 o 
   1   3   6      159.82      144.65      5.67 o 
   2   3   6       10.44        3.13      2.95 o 
   3   3   6       41.90       20.23      3.11 o 
   4   3   6      445.58      422.48      7.81 o 
   5   3   6       52.77       34.64      4.67 o 
   6   3   6      145.18      142.15      8.92 o 
   7   3   6      611.79      577.79     10.65 o 
   8   3   6      773.62      747.05     14.08 o 
   9   3   6      275.18      284.39     10.78 o 
  10   3   6      194.62      209.62     10.64 o 
  11   3   6        1.56       -0.37      8.18 o 
  12   3   6       12.81        6.14      9.18 o 
  13   3   6      199.85      253.26     21.36 o 
  14   3   6        0.03       -8.01     16.94 o 
   0   4   6      375.33      365.60     21.43 o 
   1   4   6      579.68      571.07     10.04 o 
   2   4   6      193.15      182.13      5.72 o 
   3   4   6      235.12      201.93      5.71 o 
   4   4   6      114.39      115.85      6.82 o 
   5   4   6      236.12      225.79      7.62 o 
   6   4   6       32.28       26.58      5.69 o 
   7   4   6       18.32       15.18      6.90 o 
   8   4   6      100.14      103.46     10.67 o 
   9   4   6       98.91       82.32      8.91 o 
  10   4   6       80.02       74.75     10.36 o 
  11   4   6      130.42      136.90     11.66 o 
  12   4   6        3.12      -10.04     10.04 o 
  13   4   6        2.00        3.56     11.28 o 
   1   5   6      137.05      166.47     11.24 o 
   2   5   6      125.80      152.37     16.08 o 
   3   5   6      194.60      207.42      9.10 o 
   4   5   6      175.99      193.54      9.66 o 
   5   5   6      493.70      487.33     13.51 o 
   6   5   6       43.60       40.89      7.86 o 
   7   5   6       49.77       52.51      8.55 o 
   8   5   6        5.93       -1.67      8.34 o 
   9   5   6       69.89       91.83     14.32 o 
  10   5   6       14.15       27.24     10.88 o 
  11   5   6      103.70      102.62     13.58 o 
  12   5   6        2.15       -1.15     12.30 o 
   0   6   6       88.08       92.25     12.22 o 
   1   6   6      496.55      466.70     11.24 o 
   2   6   6       28.57       16.20      7.92 o 
   3   6   6      184.93      228.74     12.50 o 
   4   6   6       41.66       42.47      9.20 o 
   5   6   6        2.10       -6.07      8.79 o 
   6   6   6       17.90       25.65      9.24 o 
   7   6   6      329.14      344.66     21.79 o 
   8   6   6        0.33       11.58     10.26 o 
   9   6   6       77.43       93.48     15.44 o 
  10   6   6       11.08      -10.22     11.79 o 
  11   6   6       66.95       67.20     14.13 o 
   1   7   6       77.56      116.66     12.94 o 
   2   7   6        7.93       17.00     10.13 o 
   3   7   6       95.56      116.30     13.01 o 
   4   7   6       29.16       33.82     11.43 o 
   5   7   6        8.86        8.80     12.41 o 
   6   7   6        7.09       20.13     12.87 o 
   7   7   6      316.98      288.00     17.71 o 
   8   7   6        1.05       10.79     13.54 o 
   9   7   6       21.78        9.58     14.75 o 
  10   7   6       18.68       23.80     16.29 o 
   0   8   6       26.83       47.45     23.58 o 
   1   8   6       88.56       99.05     17.05 o 
   2   8   6        1.62      -11.46     11.46 o 
   3   8   6       70.27       86.18     22.70 o 
   4   8   6        0.06        6.01     12.33 o 
   5   8   6       33.95       22.75     13.58 o 
   6   8   6        3.18        2.68     13.51 o 
   7   8   6        2.29        1.04     14.42 o 
   8   8   6        0.34      -14.30     14.30 o 
   1   9   6        4.54       12.70     15.60 o 
   2   9   6       14.55       13.67     17.31 o 
   3   9   6        7.88       -6.45     17.06 o 
   4   9   6        9.90       -0.11     15.70 o 
   1   1   7      651.80      637.23      6.73 o 
   2   1   7     1275.19     1183.50     10.42 o 
   3   1   7        0.29       -1.87      1.87 o 
   4   1   7     3239.62     3443.91     29.37 o 
   5   1   7        0.34       -2.71      2.78 o 
   6   1   7     2788.46     3041.77     35.98 o 
   7   1   7      414.77      440.00      8.00 o 
   8   1   7      860.36      921.39     13.61 o 
   9   1   7       42.57       29.69      7.17 o 
  10   1   7       93.84       80.17      9.23 o 
  11   1   7       41.72       25.80      9.74 o 
  12   1   7       80.13       62.25     16.44 o 
  13   1   7       17.32       12.17     21.81 o 
  14   1   7       21.40       23.84     19.56 o 
   0   2   7     7455.97     7480.41     93.68 o 
   1   2   7        1.69       -2.11      2.11 o 
   2   2   7     3486.63     3617.10     29.95 o 
   3   2   7      265.76      253.37      5.36 o 
   4   2   7     1340.50     1387.33     14.91 o 
   5   2   7      514.87      540.73      8.77 o 
   6   2   7      927.85      851.63     12.66 o 
   7   2   7       90.08       79.42      5.71 o 
   8   2   7      145.53      159.63      8.01 o 
   9   2   7        0.44       -1.28      5.67 o 
  10   2   7      280.15      295.07     13.03 o 
  11   2   7       65.59       52.10      8.68 o 
  12   2   7       55.37       31.43     11.78 o 
  13   2   7        2.01        9.93     11.97 o 
  14   2   7        5.33       20.90     21.10 o 
   1   3   7       19.29       11.19      3.23 o 
   2   3   7       29.83       14.23      3.73 o 
   3   3   7      545.05      487.32      7.05 o 
   4   3   7      218.70      199.17      5.87 o 
   5   3   7      174.34      179.55      7.74 o 
   6   3   7       10.01        7.35      4.39 o 
   7   3   7       57.52       37.91      5.64 o 
   8   3   7       19.12        8.71      6.36 o 
   9   3   7      338.83      331.89     10.42 o 
  10   3   7       41.41       27.46      8.74 o 
  11   3   7       50.58       46.44      9.21 o 
  12   3   7       20.10        9.11     11.24 o 
  13   3   7        2.52       -8.82     10.87 o 
  14   3   7        4.75       12.96     15.09 o 
   0   4   7     1124.12     1101.46     29.18 o 
   1   4   7        6.40       11.78      4.26 o 
   2   4   7        1.14       -2.18      3.60 o 
   3   4   7      150.65      175.89      5.66 o 
   4   4   7      770.72      728.11     11.16 o 
   5   4   7       60.11       57.37      5.72 o 
   6   4   7      396.20      412.76      9.27 o 
   7   4   7      468.44      468.35     11.32 o 
   8   4   7      230.78      251.73     12.12 o 
   9   4   7       82.20       71.94      8.75 o 
  10   4   7       10.99        0.69      8.23 o 
  11   4   7        0.66       -3.88      8.98 o 
  12   4   7        0.02        1.25     10.14 o 
  13   4   7        0.97      -10.28     11.72 o 
   1   5   7        2.47        0.48      5.60 o 
   2   5   7        1.14        4.61      5.05 o 
   3   5   7      662.61      618.26     13.95 o 
   4   5   7      443.27      439.14     11.43 o 
   5   5   7      283.53      270.69     11.59 o 
   6   5   7      536.50      501.69     14.17 o 
   7   5   7       16.03        6.75      8.42 o 
   8   5   7      354.15      370.47     14.63 o 
   9   5   7       61.66       57.17     10.74 o 
  10   5   7      240.00      246.43     14.60 o 
  11   5   7       17.67       14.61     14.93 o 
  12   5   7        6.42      -12.13     12.13 o 
   0   6   7        2.25        2.85      9.59 o 
   1   6   7        2.27        3.43      7.95 o 
   2   6   7      126.65      133.67     12.57 o 
   3   6   7       10.43       23.74      7.54 o 
   4   6   7       11.41       11.13      8.20 o 
   5   6   7       25.67       24.96      9.48 o 
   6   6   7      176.41      156.14     16.48 o 
   7   6   7      248.49      271.40     15.07 o 
   8   6   7      125.30      127.93     31.28 o 
   9   6   7       48.00       46.13     11.91 o 
  10   6   7        0.06       -7.18     13.01 o 
  11   6   7        6.44        5.34     13.41 o 
   1   7   7        5.96        1.50     10.24 o 
   2   7   7        0.86       -4.96     10.61 o 
   3   7   7      159.59      179.33     14.34 o 
   4   7   7      116.29      133.80     15.64 o 
   5   7   7       12.65        9.68     11.67 o 
   6   7   7       51.35       60.43     14.03 o 
   7   7   7        2.42        1.91     12.84 o 
   8   7   7        4.11      -13.21     13.21 o 
   9   7   7       26.17        5.47     22.82 o 
   0   8   7      141.96      181.08     51.47 o 
   1   8   7        3.43        3.88     11.78 o 
   2   8   7        0.07      -13.50     13.50 o 
   3   8   7       47.97       35.03     12.82 o 
   4   8   7       58.12       59.34     13.89 o 
   5   8   7       59.44       70.50     14.22 o 
   6   8   7        5.63       17.49     13.81 o 
   7   8   7        2.85      -14.84     14.84 o 
   1   9   7       52.85       39.97     16.16 o 
   2   9   7       18.68       17.64     22.27 o 
   3   9   7       23.11        9.66     17.03 o 
   4   9   7        6.19      -14.29     15.06 o 
   0   0   8     8867.72     8957.93    134.72 o 
   1   0   8      834.63      830.02     11.87 o 
   2   0   8      407.58      406.73      6.90 o 
   3   0   8      693.99      738.10     10.80 o 
   4   0   8        1.93       -1.16      3.04 o 
   5   0   8     1395.88     1448.72     19.35 o 
   6   0   8     1003.52      874.18     17.39 o 
   7   0   8     2176.61     2202.96     28.47 o 
   8   0   8       39.51       27.70      9.56 o 
   9   0   8      475.50      498.50     25.19 o 
  10   0   8     1068.04     1162.07     39.70 o 
  11   0   8       46.73       27.93     19.16 o 
  12   0   8       19.66      -11.08     21.47 o 
  13   0   8      108.60       53.83     25.54 o 
  14   0   8      146.82      126.69     32.48 o 
   1   1   8       29.25       29.80      2.31 o 
   2   1   8      150.10      174.12      3.48 o 
   3   1   8        0.21        0.57      2.08 o 
   4   1   8      192.61      202.75      4.95 o 
   5   1   8      482.00      465.98      7.18 o 
   6   1   8       77.91       85.18      7.37 o 
   7   1   8       55.33       58.84      4.71 o 
   8   1   8      311.90      324.30      8.23 o 
   9   1   8       28.42       27.80      6.64 o 
  10   1   8      153.55      151.52     10.03 o 
  11   1   8      140.36      135.02     13.04 o 
  12   1   8      284.67      289.00     22.48 o 
  13   1   8        0.80        0.60     17.64 o 
  14   1   8       40.87       26.88     19.79 o 
   0   2   8     1478.80     1382.56     19.31 o 
   1   2   8      372.09      357.85      5.03 o 
   2   2   8      567.27      557.09      6.89 o 
   3   2   8       20.68       10.90      2.46 o 
   4   2   8      102.81       85.10      4.75 o 
   5   2   8      209.80      216.60      5.83 o 
   6   2   8       43.91       55.90      5.20 o 
   7   2   8     1156.11     1122.89     14.92 o 
   8   2   8      175.70      168.97      7.92 o 
   9   2   8      182.64      199.99      8.91 o 
  10   2   8      170.35      166.33     10.00 o 
  11   2   8       54.39       54.87     12.28 o 
  12   2   8        1.93        3.84     11.29 o 
  13   2   8        0.29      -12.63     12.63 o 
  14   2   8        0.01      -20.43     20.43 o 
   1   3   8        1.04       -2.35      4.08 o 
   2   3   8       11.38        6.69      3.04 o 
   3   3   8       11.30        5.78      3.39 o 
   4   3   8      944.39      878.83     11.71 o 
   5   3   8      401.85      368.67      7.82 o 
   6   3   8      322.35      306.77      7.64 o 
   7   3   8       72.79       65.19      8.00 o 
   8   3   8        0.56       -3.35      6.11 o 
   9   3   8      343.64      346.73     10.73 o 
  10   3   8        2.81       12.53      7.68 o 
  11   3   8       63.77       43.33      8.95 o 
  12   3   8        6.69        3.30      9.32 o 
  13   3   8        7.19        6.92     11.34 o 
  14   3   8        2.85       -1.99     15.18 o 
   0   4   8     1465.29     1303.99     32.53 o 
   1   4   8       35.52       32.69      4.50 o 
   2   4   8      204.33      214.58      8.14 o 
   3   4   8      137.48      135.16      6.16 o 
   4   4   8     1414.85     1395.57     16.56 o 
   5   4   8      135.12      150.81     10.42 o 
   6   4   8       52.77       56.57      8.13 o 
   7   4   8        7.38        6.83      6.68 o 
   8   4   8      469.39      414.54     11.49 o 
   9   4   8       78.05       81.28     11.96 o 
  10   4   8      264.43      234.44     17.49 o 
  11   4   8        0.32        1.07      9.24 o 
  12   4   8        0.56       -6.63     12.35 o 
  13   4   8       10.14        2.01     11.95 o 
   1   5   8       21.93       25.39      6.89 o 
   2   5   8        6.78        3.67      5.39 o 
   3   5   8       14.79       18.68      7.50 o 
   4   5   8      406.67      376.21     13.31 o 
   5   5   8       26.01       22.56      7.02 o 
   6   5   8      324.06      327.60     14.89 o 
   7   5   8       50.38       34.42      9.28 o 
   8   5   8      267.16      241.17     12.61 o 
   9   5   8       54.56       39.15     10.43 o 
  10   5   8       78.77       71.35     15.80 o 
  11   5   8       17.93       -5.23     11.40 o 
  12   5   8        0.07        4.64     12.71 o 
   0   6   8      655.51      620.13     16.90 o 
   1   6   8        2.61        1.70      7.84 o 
   2   6   8        3.27       -2.66      6.94 o 
   3   6   8        0.19       -1.77      7.18 o 
   4   6   8      171.37      195.84     23.00 o 
   5   6   8       10.16        1.93      8.75 o 
   6   6   8      224.59      262.75     15.55 o 
   7   6   8      235.42      270.41     18.90 o 
   8   6   8      101.66      127.92     13.30 o 
   9   6   8        4.04      -10.76     10.76 o 
  10   6   8        1.40       -6.38     12.13 o 
  11   6   8       26.35       18.46     16.85 o 
   1   7   8        0.00       -5.33      9.14 o 
   2   7   8       60.15       60.75     11.79 o 
   3   7   8      146.21      168.47     14.34 o 
   4   7   8        4.08       -7.55     10.71 o 
   5   7   8       75.68       89.97     15.86 o 
   6   7   8      718.86      649.40     20.21 o 
   7   7   8        2.62       -4.14     12.20 o 
   8   7   8       20.93        8.97     16.24 o 
   9   7   8        1.70       -2.74     14.90 o 
   0   8   8        1.16       28.69     17.00 o 
   1   8   8        0.00        3.08     11.79 o 
   2   8   8        2.42       -6.62     13.91 o 
   3   8   8       26.29       43.63     13.20 o 
   4   8   8      440.82      424.74     18.04 o 
   5   8   8       53.03       62.48     13.83 o 
   6   8   8       66.33       55.48     14.59 o 
   7   8   8        8.46      -13.66     13.66 o 
   1   9   8        2.94       20.15     15.78 o 
   2   9   8        4.74        1.42     14.59 o 
   3   9   8        0.58       -0.40     17.54 o 
   4   9   8       82.01       92.28     20.01 o 
   1   1   9       95.86       83.30      3.20 o 
   2   1   9      154.37      154.14      4.18 o 
   3   1   9     7085.67     7373.81     50.95 o 
   4   1   9      459.24      462.53      6.71 o 
   5   1   9      711.33      751.12     10.33 o 
   6   1   9       39.30       28.95      3.60 o 
   7   1   9      374.03      414.09      8.17 o 
   8   1   9        1.79        3.11      5.48 o 
   9   1   9      354.48      356.99     10.28 o 
  10   1   9       25.68       15.04      7.96 o 
  11   1   9      224.42      242.75     17.59 o 
  12   1   9       35.34       40.96     16.35 o 
  13   1   9       12.04        6.91     17.80 o 
  14   1   9        5.63      -21.01     21.01 o 
   0   2   9      901.33      926.55     14.50 o 
   1   2   9      101.67       96.99      3.19 o 
   2   2   9       71.87       68.01      4.29 o 
   3   2   9      402.77      403.63      6.04 o 
   4   2   9       30.53       32.45      3.75 o 
   5   2   9     1231.20     1313.77     15.15 o 
   6   2   9      207.00      220.72      6.69 o 
   7   2   9      577.96      612.97     10.77 o 
   8   2   9       97.18      107.54     11.95 o 
   9   2   9      104.33       99.89      7.66 o 
  10   2   9       95.80       82.73     13.44 o 
  11   2   9       29.69       10.33     10.00 o 
  12   2   9       15.56       -3.57     11.96 o 
  13   2   9        0.00       -2.51     12.38 o 
  14   2   9        2.89       16.48     20.02 o 
   1   3   9      675.08      702.46     12.78 o 
   2   3   9       13.05       12.52      3.29 o 
   3   3   9      696.17      712.51     10.45 o 
   4   3   9        4.64       -3.32      3.75 o 
   5   3   9        0.19        0.71      4.15 o 
   6   3   9        0.98        2.07      4.56 o 
   7   3   9      760.07      720.99     12.19 o 
   8   3   9      251.44      250.14     12.23 o 
   9   3   9       83.36       71.77      8.00 o 
  10   3   9      205.39      196.85     11.36 o 
  11   3   9       48.76       36.70      8.80 o 
  12   3   9       56.37       39.74     10.11 o 
  13   3   9        0.31        0.33     11.40 o 
  14   3   9        0.67       18.06     26.66 o 
   0   4   9      719.09      762.29     19.37 o 
   1   4   9      457.86      466.45     11.33 o 
   2   4   9       53.03       53.32      5.90 o 
   3   4   9      852.72      816.57     12.17 o 
   4   4   9       19.85       13.70      4.78 o 
   5   4   9      243.10      250.90      8.83 o 
   6   4   9       38.99       33.53      7.74 o 
   7   4   9       20.93       13.12      6.70 o 
   8   4   9       24.48       14.69      7.43 o 
   9   4   9      362.66      357.11     12.56 o 
  10   4   9       45.58       46.81      9.63 o 
  11   4   9       30.26       12.80      9.95 o 
  12   4   9        5.25        0.08     10.82 o 
  13   4   9       12.48       13.71     12.13 o 
   1   5   9       26.64       14.36      7.09 o 
   2   5   9       26.70       27.49      6.75 o 
   3   5   9      524.47      481.00     11.70 o 
   4   5   9       32.34       28.26      6.95 o 
   5   5   9      415.82      423.48     11.67 o 
   6   5   9        1.89        5.87      8.93 o 
   7   5   9        8.80       17.80      8.66 o 
   8   5   9      242.16      230.12     13.29 o 
   9   5   9      218.14      187.84     13.94 o 
  10   5   9       16.40       13.47     10.85 o 
  11   5   9        3.20       -4.27     11.26 o 
  12   5   9       23.20       -0.04     13.28 o 
   0   6   9       11.73        6.60      9.80 o 
   1   6   9      130.20      135.38     13.66 o 
   2   6   9      225.27      237.53     11.31 o 
   3   6   9      369.67      409.52     13.09 o 
   4   6   9        3.02       17.33      8.81 o 
   5   6   9      229.53      222.63     13.53 o 
   6   6   9      185.54      199.66     13.77 o 
   7   6   9      322.30      291.73     23.25 o 
   8   6   9        4.87       -0.57     10.69 o 
   9   6   9        7.22       -0.19     11.03 o 
  10   6   9       18.11       -2.57     17.00 o 
  11   6   9        3.91        4.19     13.31 o 
   1   7   9       11.55       14.80      8.89 o 
   2   7   9        0.18        1.29      9.52 o 
   3   7   9      328.77      328.99     30.07 o 
   4   7   9       37.98       33.38     11.33 o 
   5   7   9       64.28       62.77     12.17 o 
   6   7   9       25.87       37.98     12.61 o 
   7   7   9       77.83       53.90     12.99 o 
   8   7   9       51.74       25.85     18.23 o 
   9   7   9       13.89      -15.32     15.32 o 
   0   8   9        3.77      -16.43     16.43 o 
   1   8   9        9.25        9.22     11.48 o 
   2   8   9       81.89       84.24     15.76 o 
   3   8   9       16.90       24.77     12.64 o 
   4   8   9       28.31       49.98     13.37 o 
   5   8   9      137.24      127.02     16.18 o 
   6   8   9       15.97       30.64     16.09 o 
   7   8   9      116.29      137.77     18.99 o 
   1   9   9       41.69       39.04     15.03 o 
   2   9   9       32.01       35.99     17.92 o 
   3   9   9      174.82      186.99     38.42 o 
   4   9   9       15.43       16.17     17.92 o 
   0   0  10        2.41        2.63      5.42 o 
   1   0  10      610.04      607.39     11.15 o 
   2   0  10     2514.18     2541.85     34.92 o 
   3   0  10     2602.42     2745.48     30.01 o 
   4   0  10      660.49      734.49     17.69 o 
   5   0  10        2.18        4.48      4.03 o 
   6   0  10      629.83      640.90     12.31 o 
   7   0  10      124.00       69.17      7.68 o 
   8   0  10      115.73      120.79     20.56 o 
   9   0  10       99.14       90.79     17.49 o 
  10   0  10       73.16       71.06     23.16 o 
  11   0  10      275.98      313.35     39.00 o 
  12   0  10      138.15      133.28     24.82 o 
  13   0  10       19.51       17.94     39.26 o 
  14   0  10        2.08      -22.07     29.01 o 
   1   1  10      245.65      226.17      4.12 o 
   2   1  10      140.04      138.23      3.50 o 
   3   1  10      770.05      801.09      8.60 o 
   4   1  10      758.96      760.27      9.10 o 
   5   1  10      934.69     1059.91     11.88 o 
   6   1  10      236.08      256.71      6.86 o 
   7   1  10       43.99       32.37      5.21 o 
   8   1  10       33.35       42.32      7.88 o 
   9   1  10        0.50        6.56      6.56 o 
  10   1  10      172.62      194.27     11.89 o 
  11   1  10       23.49       27.50     10.05 o 
  12   1  10       27.81        8.42     15.27 o 
  13   1  10       63.77       25.36     18.23 o 
  14   1  10        1.65      -15.49     20.39 o 
   0   2  10      378.19      354.05     15.07 o 
   1   2  10     2047.23     2073.03     17.66 o 
   2   2  10      956.91      974.45     10.31 o 
   3   2  10        9.40        5.11      2.56 o 
   4   2  10       88.34       83.42      3.76 o 
   5   2  10       22.51       14.71      3.91 o 
   6   2  10        0.37       -2.21      4.10 o 
   7   2  10      615.65      658.49     11.95 o 
   8   2  10      623.03      598.34     11.23 o 
   9   2  10      652.42      692.61     12.77 o 
  10   2  10       95.12      102.13     13.58 o 
  11   2  10       13.38       13.71      9.81 o 
  12   2  10       55.73       44.01     15.28 o 
  13   2  10       30.68       26.91     15.96 o 
  14   2  10       12.78       10.78     20.66 o 
   1   3  10       32.38       30.79      6.61 o 
   2   3  10        2.60       -0.12      3.45 o 
   3   3  10     4365.03     4320.83     39.83 o 
   4   3  10      741.24      726.26     10.68 o 
   5   3  10       21.05       12.08      4.48 o 
   6   3  10      172.02      174.02      6.98 o 
   7   3  10     1242.56     1296.64     17.07 o 
   8   3  10      562.64      542.66     11.30 o 
   9   3  10        1.40       11.74      7.06 o 
  10   3  10      251.84      269.94     11.73 o 
  11   3  10      125.36      159.90     14.80 o 
  12   3  10        0.15       -9.33      9.33 o 
  13   3  10        0.27        9.47     14.37 o 
   0   4  10     2216.33     2152.90     58.84 o 
   1   4  10      796.52      783.52     14.93 o 
   2   4  10       41.68       40.84      6.41 o 
   3   4  10       13.28       15.46      4.93 o 
   4   4  10       34.15       32.87      5.50 o 
   5   4  10        0.61        2.32      5.31 o 
   6   4  10      830.83      772.48     13.82 o 
   7   4  10      621.02      625.21     14.07 o 
   8   4  10       51.42       42.94      8.33 o 
   9   4  10      188.56      203.55     13.14 o 
  10   4  10       44.23       44.79     10.06 o 
  11   4  10      226.97      219.17     16.01 o 
  12   4  10        0.60        3.62     10.40 o 
  13   4  10        4.01       34.17     20.56 o 
   1   5  10      352.07      358.19     12.56 o 
   2   5  10       63.84       58.21      7.89 o 
   3   5  10       15.11       23.14      7.02 o 
   4   5  10       62.59       57.78      7.79 o 
   5   5  10      907.00      873.80     16.50 o 
   6   5  10      515.35      489.47     14.40 o 
   7   5  10        5.71        5.96      8.67 o 
   8   5  10      141.12      166.63     13.50 o 
   9   5  10       71.11       50.99     10.84 o 
  10   5  10       17.32        7.52     11.02 o 
  11   5  10        0.00      -11.71     11.71 o 
  12   5  10       28.23       10.05     12.94 o 
   0   6  10      283.74      271.48     23.13 o 
   1   6  10      387.12      357.51     12.74 o 
   2   6  10      298.66      298.84     13.71 o 
   3   6  10       57.08       59.24      8.69 o 
   4   6  10      245.71      239.58     12.28 o 
   5   6  10      229.29      233.71     19.77 o 
   6   6  10       49.01       34.30     10.02 o 
   7   6  10        8.95       11.96     10.77 o 
   8   6  10       23.42       16.42     11.10 o 
   9   6  10       58.46       35.33     12.04 o 
  10   6  10        7.14       -0.84     12.24 o 
  11   6  10        0.04       14.72     13.74 o 
   1   7  10      133.31      155.84     12.33 o 
   2   7  10      109.83      107.10     16.59 o 
   3   7  10      126.95      160.72     20.68 o 
   4   7  10      200.36      216.56     16.17 o 
   5   7  10       69.01       44.49     16.27 o 
   6   7  10       51.22       46.09     13.79 o 
   7   7  10        6.27        0.67     11.99 o 
   8   7  10        0.90        4.66     12.58 o 
   9   7  10       56.35       73.52     15.08 o 
   0   8  10       38.49       47.36     18.53 o 
   1   8  10       14.74       19.70     12.16 o 
   2   8  10        0.54       -7.81     13.92 o 
   3   8  10       13.80        4.94     12.42 o 
   4   8  10       20.65        9.99     13.52 o 
   5   8  10        8.37        2.15     15.35 o 
   6   8  10       12.07       -1.20     15.86 o 
   7   8  10      160.18      247.21     28.37 o 
   1   9  10        7.94       18.13     16.99 o 
   2   9  10       37.01       21.18     17.92 o 
   3   9  10       27.80       23.12     22.71 o 
   1   1  11      224.36      209.75      4.07 o 
   2   1  11     4979.08     5141.02     36.63 o 
   3   1  11       14.97       10.66      2.47 o 
   4   1  11      836.99      914.38      9.93 o 
   5   1  11       43.48       36.67      3.58 o 
   6   1  11       11.57        4.95      3.41 o 
   7   1  11        1.83       -1.86      4.32 o 
   8   1  11       25.26       13.21      6.04 o 
   9   1  11       24.64       11.43      6.58 o 
  10   1  11      106.78      129.32     12.18 o 
  11   1  11       21.35       13.86      9.71 o 
  12   1  11      122.52       87.42     18.22 o 
  13   1  11        3.84      -18.15     18.15 o 
  14   1  11       41.94       23.27     20.23 o 
   0   2  11    12707.71    12877.58    121.62 o 
   1   2  11      634.53      609.46      8.97 o 
   2   2  11      969.37     1009.67     10.78 o 
   3   2  11        0.06       -0.73      2.62 o 
   4   2  11      190.54      183.45      6.52 o 
   5   2  11        2.82        2.89      3.64 o 
   6   2  11     1114.01     1129.63     14.55 o 
   7   2  11        3.42       -4.08      4.62 o 
   8   2  11        8.32        5.76      5.65 o 
   9   2  11        9.21       10.79      6.17 o 
  10   2  11      741.06      734.24     16.01 o 
  11   2  11       42.84       30.80      9.73 o 
  12   2  11       57.47       61.68     13.33 o 
  13   2  11       93.45       96.65     14.67 o 
  14   2  11        0.06      -20.19     20.50 o 
   1   3  11        1.91        0.90      4.38 o 
   2   3  11      128.32      114.75      4.91 o 
   3   3  11       36.92       38.36      4.54 o 
   4   3  11       75.92       79.87      7.45 o 
   5   3  11      167.00      175.89      8.10 o 
   6   3  11      765.09      702.30     11.69 o 
   7   3  11       14.88       16.64      5.75 o 
   8   3  11      162.87      197.79     11.50 o 
   9   3  11      137.51      134.54     15.65 o 
  10   3  11      212.58      228.90     13.00 o 
  11   3  11       19.86        8.26      8.54 o 
  12   3  11        1.27        1.43      9.63 o 
  13   3  11       13.69       20.94     13.66 o 
   0   4  11     2230.49     2196.33     47.93 o 
   1   4  11       80.16       81.40      7.42 o 
   2   4  11        8.12        6.30      5.62 o 
   3   4  11      255.39      227.19      8.15 o 
   4   4  11      327.75      304.38      8.43 o 
   5   4  11       48.90       47.34      6.25 o 
   6   4  11      453.93      435.67     10.61 o 
   7   4  11      116.96      113.28     10.81 o 
   8   4  11     1193.75     1136.18     20.03 o 
   9   4  11        1.22        7.49      8.26 o 
  10   4  11        1.58       -9.73      9.73 o 
  11   4  11       34.50       42.65     10.35 o 
  12   4  11        3.13       17.29     11.26 o 
  13   4  11        2.88       21.12     16.86 o 
   1   5  11       29.75       26.61      7.41 o 
   2   5  11      637.49      569.55     12.85 o 
   3   5  11      356.71      320.41     12.78 o 
   4   5  11     1001.43      975.94     17.37 o 
   5   5  11        1.39       -0.74      6.69 o 
   6   5  11      527.06      546.75     15.00 o 
   7   5  11        5.45       -8.69      8.69 o 
   8   5  11      117.99      132.43     13.97 o 
   9   5  11        0.76        0.30     10.08 o 
  10   5  11        4.93        1.76     11.18 o 
  11   5  11        2.65       -3.65     11.66 o 
  12   5  11        3.02       23.40     15.39 o 
   0   6  11        2.65       32.96     11.48 o 
   1   6  11       42.65       35.04      9.12 o 
   2   6  11      183.17      212.66     15.71 o 
   3   6  11        0.36        9.25      7.60 o 
   4   6  11      879.62      837.46     17.22 o 
   5   6  11        2.01       -6.97      8.53 o 
   6   6  11        3.53        4.60     10.06 o 
   7   6  11        0.11       -4.15      9.94 o 
   8   6  11       25.61       17.18     16.15 o 
   9   6  11        3.08        9.22     11.67 o 
  10   6  11        6.77       -6.08     12.29 o 
  11   6  11       16.46       15.09     14.22 o 
   1   7  11        1.80       -3.21      8.68 o 
   2   7  11      123.70      109.77     17.35 o 
   3   7  11       97.19       87.43     19.36 o 
   4   7  11      235.43      225.55     15.07 o 
   5   7  11       14.91       12.84     11.00 o 
   6   7  11      281.12      338.74     34.40 o 
   7   7  11       10.40       -4.08     11.66 o 
   8   7  11        4.77       20.69     13.19 o 
   9   7  11        0.01       -4.24     13.50 o 
   0   8  11       51.26       50.61     18.87 o 
   1   8  11        0.03      -11.31     16.15 o 
   2   8  11        0.33       11.90     14.65 o 
   3   8  11        3.72        3.78     12.72 o 
   4   8  11       33.10        2.23     15.15 o 
   5   8  11       56.80       56.04     18.70 o 
   6   8  11        7.60       21.21     15.45 o 
   7   8  11       12.15       -8.86     15.53 o 
   1   9  11       27.85       36.39     22.24 o 
   2   9  11       29.71       19.33     17.60 o 
   3   9  11        4.98        4.95     17.46 o 
   0   0  12       52.42       15.57      5.84 o 
   1   0  12       62.44       52.34      5.99 o 
   2   0  12     4059.30     4049.52     46.76 o 
   3   0  12       75.67       84.45      4.50 o 
   4   0  12     1777.78     2103.48     25.25 o 
   5   0  12     1359.07     1643.92     21.72 o 
   6   0  12       61.67       75.26      6.48 o 
   7   0  12     1008.29      942.02     16.57 o 
   8   0  12      584.08      609.35     16.80 o 
   9   0  12       45.22       50.22     12.27 o 
  10   0  12      474.83      457.54     25.23 o 
  11   0  12      230.67      227.08     29.11 o 
  12   0  12      982.31      971.25     40.92 o 
  13   0  12      298.60      367.62     36.79 o 
  14   0  12       82.98       53.07     31.44 o 
   1   1  12        0.10        0.89      2.04 o 
   2   1  12     1153.16     1280.47     11.84 o 
   3   1  12     2573.02     2754.91     21.91 o 
   4   1  12     3978.79     4241.60     32.02 o 
   5   1  12       69.62       52.71      5.77 o 
   6   1  12     1365.84     1518.24     16.41 o 
   7   1  12      243.49      253.01      7.48 o 
   8   1  12       59.78       48.20      8.00 o 
   9   1  12       81.24       72.38      7.65 o 
  10   1  12      521.42      520.76     14.09 o 
  11   1  12       28.00       31.17      9.99 o 
  12   1  12      299.57      300.75     23.03 o 
  13   1  12       78.90       37.76     19.11 o 
  14   1  12      203.82      135.59     24.84 o 
   0   2  12      391.53      412.07      8.16 o 
   1   2  12      357.58      367.12      8.37 o 
   2   2  12        4.64        3.79      2.54 o 
   3   2  12      380.14      408.03      6.73 o 
   4   2  12      392.92      416.89      7.07 o 
   5   2  12      535.87      533.78      9.51 o 
   6   2  12      170.95      180.82      6.90 o 
   7   2  12        0.62       -1.58      4.77 o 
   8   2  12     1591.23     1597.35     19.91 o 
   9   2  12       33.49       33.78      6.80 o 
  10   2  12        3.74       26.78      9.48 o 
  11   2  12        0.26       -9.46      9.46 o 
  12   2  12      203.06      209.88     18.06 o 
  13   2  12        5.89       19.11     13.63 o 
  14   2  12      200.23      202.78     25.87 o 
   1   3  12      535.43      551.38     11.57 o 
   2   3  12      920.88      948.95     12.16 o 
   3   3  12      368.06      364.22      7.30 o 
   4   3  12      340.50      293.63      7.14 o 
   5   3  12       56.03       54.09      5.50 o 
   6   3  12      388.81      374.19      8.82 o 
   7   3  12      102.70      113.42      8.91 o 
   8   3  12      231.33      239.92      8.96 o 
   9   3  12      133.11      114.95      9.35 o 
  10   3  12      936.57      942.64     18.76 o 
  11   3  12        3.36        3.48      8.49 o 
  12   3  12        0.27       -6.17      9.59 o 
  13   3  12        0.01      -13.72     13.72 o 
   0   4  12       56.05       89.86     11.43 o 
   1   4  12      722.10      756.33     15.17 o 
   2   4  12        4.11        0.08      5.64 o 
   3   4  12      287.46      295.40      9.03 o 
   4   4  12     1237.42     1237.62     18.78 o 
   5   4  12        0.94        0.50      6.06 o 
   6   4  12     1285.67     1198.77     17.83 o 
   7   4  12       30.68       34.76      7.34 o 
   8   4  12        0.15        6.04      7.61 o 
   9   4  12       16.16       -3.04      8.36 o 
  10   4  12       19.79        7.57      9.04 o 
  11   4  12       63.23       75.23     14.00 o 
  12   4  12        8.20       -3.90     11.62 o 
  13   4  12        0.56      -13.84     13.84 o 
   1   5  12      414.97      411.28     12.40 o 
   2   5  12     1454.55     1478.17     24.15 o 
   3   5  12       31.26       32.87      7.19 o 
   4   5  12      398.07      379.31     11.10 o 
   5   5  12       60.88       58.89      8.05 o 
   6   5  12      350.10      332.08     13.10 o 
   7   5  12      187.52      181.59     16.27 o 
   8   5  12      537.55      531.74     15.90 o 
   9   5  12       25.10       17.28     10.65 o 
  10   5  12       31.60       24.48     11.53 o 
  11   5  12       10.77       -6.14     12.22 o 
  12   5  12       19.59        6.58     13.53 o 
   0   6  12     3896.61     3660.35     59.24 o 
   1   6  12      220.04      249.91     11.11 o 
   2   6  12       42.75       35.63      8.21 o 
   3   6  12      219.53      233.34     12.30 o 
   4   6  12      406.11      359.45     13.65 o 
   5   6  12      227.14      262.80     13.55 o 
   6   6  12      148.98      173.67     15.44 o 
   7   6  12       27.89        9.67     10.07 o 
   8   6  12        0.17       -3.87     10.66 o 
   9   6  12       25.71       21.67     12.02 o 
  10   6  12      160.11      180.33     27.63 o 
   1   7  12      231.69      265.42     23.02 o 
   2   7  12      387.01      387.70     20.21 o 
   3   7  12       85.38      107.41     14.77 o 
   4   7  12      415.59      412.47     15.34 o 
   5   7  12      378.91      381.25     18.49 o 
   6   7  12      116.43      126.12     23.38 o 
   7   7  12       31.97       21.07     12.05 o 
   8   7  12      104.75       93.95     14.37 o 
   9   7  12       54.31       49.35     14.89 o 
   0   8  12        7.41      -24.63     29.05 o 
   1   8  12        0.47        3.91     12.75 o 
   2   8  12      625.48      556.73     22.69 o 
   3   8  12      445.70      445.62     20.48 o 
   4   8  12      256.94      262.99     18.96 o 
   5   8  12        1.66       -1.67     20.94 o 
   6   8  12      143.55      152.78     19.46 o 
   7   8  12       83.91       40.83     24.34 o 
   1   9  12       94.05      119.06     26.70 o 
   2   9  12      206.93      281.30     31.41 o 
   1   1  13     2444.01     2604.85     23.66 o 
   2   1  13      207.16      224.25      5.41 o 
   3   1  13     1117.64     1084.08     11.05 o 
   4   1  13        9.06       10.39      3.68 o 
   5   1  13       21.06       19.52      3.93 o 
   6   1  13       12.26       12.13      4.05 o 
   7   1  13        2.64       -2.85      4.93 o 
   8   1  13       38.00       16.40      5.46 o 
   9   1  13      470.54      412.30     13.10 o 
  10   1  13      125.09      145.60     14.33 o 
  11   1  13       73.81       93.04     15.29 o 
  12   1  13       17.09        8.33     19.45 o 
  13   1  13      121.58       99.34     20.99 o 
  14   1  13       28.04       11.35     22.38 o 
   0   2  13     2846.02     2946.68     32.02 o 
   1   2  13    10051.13    11141.11     75.35 o 
   2   2  13      136.00      145.17      4.24 o 
   3   2  13     1926.34     2174.69     18.75 o 
   4   2  13       22.22       19.93      3.38 o 
   5   2  13       41.26       59.17      6.28 o 
   6   2  13       72.34       85.87      6.74 o 
   7   2  13       35.78       21.78      5.30 o 
   8   2  13       42.69       33.88      6.25 o 
   9   2  13       17.71       18.67      6.49 o 
  10   2  13       85.56       73.04     11.25 o 
  11   2  13      626.31      624.93     19.94 o 
  12   2  13      101.35       89.89     13.75 o 
  13   2  13        6.79      -11.41     14.16 o 
  14   2  13        8.81       18.05     21.79 o 
   1   3  13     8577.84     9166.87     81.61 o 
   2   3  13      404.27      426.25      7.87 o 
   3   3  13      648.22      688.36     10.02 o 
   4   3  13       97.94       93.51      7.24 o 
   5   3  13     1551.06     1595.56     19.61 o 
   6   3  13       88.80       93.96      8.03 o 
   7   3  13      671.24      675.22     12.19 o 
   8   3  13        4.13        1.64      7.34 o 
   9   3  13      343.70      356.02     17.08 o 
  10   3  13      157.21      170.85     17.78 o 
  11   3  13       23.77       12.24      9.10 o 
  12   3  13        0.89      -11.45     11.45 o 
  13   3  13      169.73      182.42     29.90 o 
   0   4  13      420.28      414.40     16.94 o 
   1   4  13      255.88      245.18      9.07 o 
   2   4  13      102.30      104.27     13.00 o 
   3   4  13     3436.66     3479.33     38.41 o 
   4   4  13        0.96       12.03      5.89 o 
   5   4  13       98.12      114.77      8.35 o 
   6   4  13       24.12       43.11      7.98 o 
   7   4  13     1711.13     1661.84     24.28 o 
   8   4  13      190.88      210.65     12.25 o 
   9   4  13      153.80      148.62     12.28 o 
  10   4  13        3.52        0.75     10.04 o 
  11   4  13      139.08      132.21     13.67 o 
  12   4  13        4.52        3.99     11.39 o 
   1   5  13      270.81      275.66     12.32 o 
   2   5  13      177.65      170.43     12.31 o 
   3   5  13      619.54      526.14     12.89 o 
   4   5  13        0.07        5.17      6.84 o 
   5   5  13      268.40      269.92     11.12 o 
   6   5  13       25.96       23.29      8.49 o 
   7   5  13      223.31      244.71     16.80 o 
   8   5  13        0.01       18.86      9.84 o 
   9   5  13      230.76      234.42     15.42 o 
  10   5  13        4.06        0.71     10.58 o 
  11   5  13        2.87       12.43     12.08 o 
  12   5  13      112.54      147.17     17.73 o 
   0   6  13       86.67       92.11     13.44 o 
   1   6  13        0.01       13.68      7.94 o 
   2   6  13      120.14      115.93     10.16 o 
   3   6  13       25.56       19.11      9.99 o 
   4   6  13        1.10       -1.87      7.98 o 
   5   6  13       17.32       23.19      9.91 o 
   6   6  13        2.81        5.59      9.81 o 
   7   6  13      123.56      145.09     13.84 o 
   8   6  13        5.39      -10.65     10.79 o 
   9   6  13       53.40       38.76     12.70 o 
  10   6  13       33.77       50.11     13.95 o 
   1   7  13       40.53       54.36     11.55 o 
   2   7  13        4.62       23.81      9.80 o 
   3   7  13       84.72      110.69     15.46 o 
   4   7  13      200.67      209.20     14.67 o 
   5   7  13      321.93      353.51     16.94 o 
   6   7  13        0.26       -5.36     11.51 o 
   7   7  13       38.80       48.19     13.26 o 
   8   7  13       49.70       49.86     13.94 o 
   9   7  13       11.46        7.44     14.33 o 
   0   8  13       63.43       93.78     33.58 o 
   1   8  13       20.45       47.96     16.79 o 
   2   8  13       89.59       91.96     21.90 o 
   3   8  13        1.36       20.73     14.83 o 
   4   8  13        5.68       -6.63     16.12 o 
   5   8  13       64.40       81.43     17.52 o 
   6   8  13        9.07       13.11     20.06 o 
   1   9  13        0.99        3.59     23.13 o 
   2   9  13        6.63       37.57     31.79 o 
   0   0  14      468.75      636.18     18.06 o 
   1   0  14     4114.56     4801.54     49.15 o 
   2   0  14     5345.35     5786.09     65.08 o 
   3   0  14      384.99      342.84      7.48 o 
   4   0  14      335.09      359.36      8.41 o 
   5   0  14     1461.13     1521.51     20.86 o 
   6   0  14       43.62       46.51      5.81 o 
   7   0  14     2389.44     2312.31     30.30 o 
   8   0  14       94.12       87.48     14.22 o 
   9   0  14      184.25      200.43     31.19 o 
  10   0  14        7.96        7.41     18.03 o 
  11   0  14      759.17      742.12     55.81 o 
  12   0  14       98.35       74.70     24.68 o 
  13   0  14      770.40      796.67     44.91 o 
  14   0  14      262.25      307.77     44.95 o 
   1   1  14      791.19      794.90     10.45 o 
   2   1  14      222.58      275.62      5.60 o 
   3   1  14     8163.13     8946.76     69.61 o 
   4   1  14      557.48      497.03      7.94 o 
   5   1  14      474.16      544.45      9.87 o 
   6   1  14      378.16      375.35      8.44 o 
   7   1  14      272.98      269.40      8.25 o 
   8   1  14        2.42       -3.42      5.65 o 
   9   1  14      194.33      190.17     12.02 o 
  10   1  14       86.61       93.59     12.79 o 
  11   1  14      337.08      369.17     26.70 o 
  12   1  14       93.86       95.83     18.25 o 
  13   1  14      407.12      484.25     29.88 o 
  14   1  14       80.55      103.61     28.33 o 
   0   2  14     2227.78     2433.20     30.59 o 
   1   2  14     1069.41     1098.83     11.98 o 
   2   2  14      417.87      410.55      6.37 o 
   3   2  14        1.13        7.52      3.18 o 
   4   2  14      834.59      937.05     10.73 o 
   5   2  14     1383.23     1442.62     16.04 o 
   6   2  14        4.67        7.24      4.13 o 
   7   2  14       26.68       19.75      7.33 o 
   8   2  14      429.15      424.82     10.61 o 
   9   2  14      492.10      519.20     11.57 o 
  10   2  14        2.72       -6.04      8.28 o 
  11   2  14        0.22       17.58     11.42 o 
  12   2  14      162.37      208.89     26.26 o 
  13   2  14        1.97       10.39     13.27 o 
   1   3  14     2368.10     2532.14     22.85 o 
   2   3  14      403.29      396.48      7.13 o 
   3   3  14      927.12      905.84     11.03 o 
   4   3  14      129.32      130.71      6.35 o 
   5   3  14       32.16       34.85      5.96 o 
   6   3  14      284.49      283.60      8.20 o 
   7   3  14      630.57      609.56     11.68 o 
   8   3  14       95.92       98.61     10.80 o 
   9   3  14       33.24       23.32      7.57 o 
  10   3  14      255.27      266.47     22.04 o 
  11   3  14       63.51       65.66     10.38 o 
  12   3  14        4.33       18.50     14.24 o 
  13   3  14      108.06      166.85     23.25 o 
   0   4  14      131.74      136.29     10.47 o 
   1   4  14        3.04        2.21      5.02 o 
   2   4  14      692.26      746.65     17.69 o 
   3   4  14     2147.62     2132.16     26.90 o 
   4   4  14      322.04      317.37      9.79 o 
   5   4  14      228.66      231.91     14.41 o 
   6   4  14      636.41      634.73     14.69 o 
   7   4  14      189.08      206.60     10.11 o 
   8   4  14       29.21       18.85      8.81 o 
   9   4  14       14.87       11.18      9.04 o 
  10   4  14        0.00       -1.19      9.80 o 
  11   4  14      241.52      278.32     18.35 o 
  12   4  14       24.98       25.44     12.00 o 
   1   5  14     1025.56     1010.93     17.13 o 
   2   5  14      192.84      198.25     11.01 o 
   3   5  14      505.19      507.47     12.82 o 
   4   5  14     1170.18     1150.42     19.37 o 
   5   5  14     1359.21     1221.06     20.50 o 
   6   5  14      424.93      409.32     12.38 o 
   7   5  14       30.14       32.83      9.33 o 
   8   5  14        6.78        0.71      9.32 o 
   9   5  14       24.60       30.58     10.71 o 
  10   5  14        0.02        2.43     11.50 o 
  11   5  14        0.00       -5.32     15.17 o 
   0   6  14     1639.64     1580.58     33.69 o 
   1   6  14     1441.93     1420.18     22.63 o 
   2   6  14       62.81       74.15      9.47 o 
   3   6  14     1234.73     1197.45     21.05 o 
   4   6  14      268.33      305.91     14.11 o 
   5   6  14      249.12      278.69     25.82 o 
   6   6  14        0.06       -2.90     10.25 o 
   7   6  14       19.20       23.33     11.18 o 
   8   6  14       20.48       18.32     11.16 o 
   9   6  14      132.73      151.54     16.32 o 
  10   6  14       45.83       35.90     13.61 o 
   1   7  14     2198.27     2197.73     35.15 o 
   2   7  14      525.51      516.18     23.56 o 
   3   7  14        1.53       -0.41      9.41 o 
   4   7  14       24.47       25.47     10.85 o 
   5   7  14      138.61      160.21     14.58 o 
   6   7  14       25.52        6.51     11.81 o 
   7   7  14      159.87      216.76     24.90 o 
   8   7  14       30.77       36.77     14.04 o 
   9   7  14      171.46      265.26     33.93 o 
   0   8  14      350.93      425.10     48.64 o 
   1   8  14      254.00      351.80     50.86 o 
   2   8  14       48.52       55.51     22.91 o 
   3   8  14     1106.60     1077.50     39.94 o 
   4   8  14        0.81      -13.23     14.67 o 
   5   8  14       40.03       14.97     15.95 o 
   6   8  14      100.19      123.04     19.19 o 
   1   9  14      505.48      480.73     31.05 o 
   1   1  15       33.85       36.32      5.72 o 
   2   1  15     2125.67     2052.40     18.96 o 
   3   1  15        8.69       -0.45      4.75 o 
   4   1  15       37.59       30.30      4.00 o 
   5   1  15        0.12        3.20      3.90 o 
   6   1  15       51.34       44.00      4.86 o 
   7   1  15        6.00       12.98      5.49 o 
   8   1  15       64.24       61.02      7.00 o 
   9   1  15        0.12        3.74      6.79 o 
  10   1  15      279.11      299.02     23.07 o 
  11   1  15       43.16       41.98     10.09 o 
  12   1  15       33.81       46.24     17.90 o 
  13   1  15        9.50       -6.71     18.45 o 
  14   1  15        0.03      -16.81     21.02 o 
   0   2  15    10443.06    11219.91    120.14 o 
   1   2  15      267.70      273.82      4.70 o 
   2   2  15        0.14       -0.89      2.87 o 
   3   2  15        9.24        5.54      3.20 o 
   4   2  15      103.47      135.96      7.04 o 
   5   2  15        2.59        2.32      4.08 o 
   6   2  15      141.96      147.51     10.76 o 
   7   2  15       11.71        7.96      5.05 o 
   8   2  15      186.85      207.82     19.36 o 
   9   2  15        0.94        4.07      7.72 o 
  10   2  15      113.41      110.67     16.17 o 
  11   2  15       12.84       33.30     15.88 o 
  12   2  15        2.47        8.31     12.34 o 
  13   2  15       29.47       11.59     20.06 o 
   1   3  15        0.01        0.49      3.18 o 
   2   3  15      657.95      637.67      9.81 o 
   3   3  15        2.74        0.76      3.72 o 
   4   3  15     2219.19     2260.04     29.39 o 
   5   3  15       58.70       57.84      5.83 o 
   6   3  15     1603.00     1580.01     22.12 o 
   7   3  15        1.28        0.39      5.76 o 
   8   3  15       59.42       65.89      8.02 o 
   9   3  15        2.19        3.01      6.89 o 
  10   3  15      114.99      103.33     11.17 o 
  11   3  15       23.21        4.61      9.47 o 
  12   3  15       16.62        3.00     14.16 o 
  13   3  15        0.63       36.11     17.62 o 
   0   4  15     2387.53     2282.15     38.61 o 
   1   4  15       26.03       27.99      5.69 o 
   2   4  15     1647.95     1732.67     25.80 o 
   3   4  15       35.60       34.57     10.42 o 
   4   4  15      912.94      876.48     15.73 o 
   5   4  15       31.48       24.77      6.95 o 
   6   4  15       38.60       48.38      7.91 o 
   7   4  15      144.07      146.40     12.92 o 
   8   4  15      652.19      594.31     16.01 o 
   9   4  15        4.29       -1.43      8.70 o 
  10   4  15        4.63        1.57     10.08 o 
  11   4  15        0.43       31.37     11.45 o 
  12   4  15        1.61      -12.88     12.88 o 
   1   5  15       12.37       14.69      6.67 o 
   2   5  15     2254.67     2240.98     32.34 o 
   3   5  15      354.37      347.32     11.59 o 
   4   5  15     1989.06     1955.07     32.24 o 
   5   5  15       66.42       78.89      9.05 o 
   6   5  15        6.31       -3.96      7.69 o 
   7   5  15        3.13       -3.36      8.97 o 
   8   5  15       74.93       97.18     17.13 o 
   9   5  15        2.85       -3.47     10.36 o 
  10   5  15        0.05      -11.11     12.27 o 
  11   5  15        0.28       -3.46     13.54 o 
   0   6  15     2266.01     2243.60     56.13 o 
   1   6  15       14.28        7.29      9.34 o 
   2   6  15     1410.39     1345.90     22.32 o 
   3   6  15       13.57        9.70      8.63 o 
   4   6  15       96.39       88.42     10.05 o 
   5   6  15      173.49      190.14     15.23 o 
   6   6  15        1.12       29.55     26.36 o 
   7   6  15       61.64       51.16     13.00 o 
   8   6  15       13.10       12.35     11.34 o 
   9   6  15       24.28       30.64     12.19 o 
  10   6  15      130.79      162.81     22.23 o 
   1   7  15      151.34      154.14     17.39 o 
   2   7  15       50.64       45.97     12.89 o 
   3   7  15       57.23       43.63     10.47 o 
   4   7  15      107.61      142.70     15.13 o 
   5   7  15       49.06       36.51     12.20 o 
   6   7  15       11.10       17.45     12.09 o 
   7   7  15        6.63        8.89     12.56 o 
   8   7  15       29.71       35.37     14.08 o 
   0   8  15      366.93      502.06     52.85 o 
   1   8  15       26.43       10.45     17.10 o 
   2   8  15      115.01      160.47     25.43 o 
   3   8  15       63.50       61.85     22.03 o 
   4   8  15       85.35       32.35     29.94 o 
   5   8  15       49.70       32.05     22.50 o 
   6   8  15        4.56       -4.26     23.82 o 
   0   0  16    14576.73    15245.49    230.02 o 
   1   0  16     1906.03     2008.52     24.07 o 
   2   0  16     4300.27     4401.79     46.43 o 
   3   0  16      901.15      935.75     15.89 o 
   4   0  16      237.38      236.98      7.02 o 
   5   0  16      118.32      105.31     13.92 o 
   6   0  16        1.53        1.22      5.17 o 
   7   0  16      538.74      511.71     12.44 o 
   8   0  16      383.89      409.36     17.78 o 
   9   0  16       62.06       34.07     13.64 o 
  10   0  16        4.13       -6.66     15.63 o 
  11   0  16       97.73       85.14     22.66 o 
  12   0  16       14.88       -2.58     24.00 o 
  13   0  16       57.08       80.29     32.42 o 
  14   0  16        7.25       45.65     29.31 o 
   1   1  16     2173.92     2271.76     23.97 o 
   2   1  16     2286.05     2392.32     21.51 o 
   3   1  16      311.80      307.78      7.84 o 
   4   1  16     2137.06     2142.80     20.57 o 
   5   1  16       13.72        9.96      4.12 o 
   6   1  16      382.59      366.76      9.42 o 
   7   1  16      180.14      212.04     16.06 o 
   8   1  16       34.24       37.51      6.60 o 
   9   1  16        6.01       -6.18      6.58 o 
  10   1  16       54.52       60.59      9.60 o 
  11   1  16        8.60       10.58     13.13 o 
  12   1  16        5.32       -7.77     17.26 o 
  13   1  16        8.88      -17.95     17.95 o 
   0   2  16     2361.70     2550.05     71.80 o 
   1   2  16      163.76      171.09      5.11 o 
   2   2  16       28.65       27.09      3.42 o 
   3   2  16      264.13      252.63      5.62 o 
   4   2  16      246.47      237.80      5.72 o 
   5   2  16      458.62      408.47      8.02 o 
   6   2  16      711.19      712.01     11.13 o 
   7   2  16      137.69      132.45      7.41 o 
   8   2  16      626.42      628.46     14.43 o 
   9   2  16      195.23      241.37     16.70 o 
  10   2  16       17.19       15.29      8.52 o 
  11   2  16       17.33        6.54     11.38 o 
  12   2  16       62.78       69.51     23.41 o 
  13   2  16       52.94       64.67     20.72 o 
   1   3  16       36.04       30.20      4.71 o 
   2   3  16      110.47      107.95      8.63 o 
   3   3  16      126.82      127.88     11.20 o 
   4   3  16      101.20       86.41     11.68 o 
   5   3  16      190.70      207.29     16.66 o 
   6   3  16      271.73      261.12     10.83 o 
   7   3  16      249.77      251.19     11.55 o 
   8   3  16      372.67      359.10     13.53 o 
   9   3  16        0.71        3.29      7.59 o 
  10   3  16      404.96      425.74     13.64 o 
  11   3  16       28.22       30.46     11.85 o 
  12   3  16        0.06       -7.85     14.28 o 
  13   3  16       11.96        0.92     23.59 o 
   0   4  16     1493.50     1494.92     32.07 o 
   1   4  16      506.62      514.83     10.95 o 
   2   4  16      899.74      854.91     17.00 o 
   3   4  16      360.97      343.07      9.98 o 
   4   4  16      404.95      387.72     10.78 o 
   5   4  16        0.68       -6.24      6.24 o 
   6   4  16     1768.01     1684.52     24.44 o 
   7   4  16      182.82      214.85     11.89 o 
   8   4  16       23.09       17.51      8.81 o 
   9   4  16        0.08        5.28      9.05 o 
  10   4  16       35.71       33.89     10.35 o 
  11   4  16      288.57      341.61     18.42 o 
  12   4  16       69.25       83.13     21.01 o 
   1   5  16       25.15       21.81     10.93 o 
   2   5  16      132.05      143.24     10.80 o 
   3   5  16       21.05        6.18      7.19 o 
   4   5  16      928.64      897.37     17.24 o 
   5   5  16      376.57      362.59     11.79 o 
   6   5  16      659.25      643.16     15.14 o 
   7   5  16       18.13        1.71      8.85 o 
   8   5  16        9.58       -9.61      9.61 o 
   9   5  16       50.12       50.88     11.35 o 
  10   5  16       22.61       19.89     12.87 o 
  11   5  16       18.35       -3.79     12.53 o 
   0   6  16     2386.83     2391.56     71.13 o 
   1   6  16      427.61      425.01     17.88 o 
   2   6  16      110.19      129.89     11.78 o 
   3   6  16        0.74       -1.61      8.49 o 
   4   6  16      589.67      569.24     14.92 o 
   5   6  16       13.41       13.01      9.62 o 
   6   6  16       57.33       50.72     11.04 o 
   7   6  16        2.57       10.75     11.02 o 
   8   6  16      105.34      129.08     21.51 o 
   9   6  16       95.22      113.09     17.24 o 
  10   6  16       57.83       59.61     14.12 o 
   1   7  16      160.93      152.06     28.15 o 
   2   7  16      561.71      551.13     18.59 o 
   3   7  16       92.99       57.27     14.25 o 
   4   7  16       56.06       49.17     14.18 o 
   5   7  16        3.91       -4.88     11.63 o 
   6   7  16        5.06       32.72     12.38 o 
   7   7  16       43.86       43.23     13.74 o 
   8   7  16       61.27       59.43     14.19 o 
   0   8  16       20.79       -9.41     24.47 o 
   1   8  16       15.90        1.61     14.52 o 
   2   8  16        0.24       -9.95     18.06 o 
   3   8  16       29.47       51.11     17.34 o 
   4   8  16        0.24       -2.44     17.88 o 
   5   8  16        0.01        7.09     18.69 o 
   6   8  16       89.42      117.70     22.41 o 
   1   1  17      454.00      540.17     13.71 o 
   2   1  17        9.77       16.82      7.34 o 
   3   1  17     4816.71     4868.17     39.18 o 
   4   1  17        9.20        8.67      4.58 o 
   5   1  17       26.93       14.81      4.25 o 
   6   1  17       30.43       14.81      5.11 o 
   7   1  17       51.47       33.34      6.01 o 
   8   1  17        8.95        3.89      6.09 o 
   9   1  17       93.61       95.42      9.84 o 
  10   1  17       11.48        2.98     11.42 o 
  11   1  17       45.38       44.84     14.23 o 
  12   1  17       22.86        0.22     16.64 o 
  13   1  17        2.21       13.62     19.37 o 
   0   2  17        1.08       -0.90      5.95 o 
   1   2  17       85.93       72.45      6.01 o 
   2   2  17       31.07       23.72      3.43 o 
   3   2  17        2.07        4.10      3.32 o 
   4   2  17       13.69        6.42      3.72 o 
   5   2  17       32.57       39.31      4.92 o 
   6   2  17        2.79        4.58      4.73 o 
   7   2  17      246.63      250.54     11.74 o 
   8   2  17       93.77       80.27      9.72 o 
   9   2  17       59.27       37.71      9.17 o 
  10   2  17       31.98       19.97     10.90 o 
  11   2  17        0.86       -3.41     15.64 o 
  12   2  17        0.32      -12.69     17.72 o 
  13   2  17        0.47       -0.12     20.89 o 
   1   3  17       41.94       45.22      6.29 o 
   2   3  17        5.49        0.19      5.97 o 
   3   3  17       11.07        9.59      4.17 o 
   4   3  17        2.57        7.44      4.68 o 
   5   3  17        0.85        6.63      5.35 o 
   6   3  17      156.68      175.01     10.40 o 
   7   3  17      893.91      903.75     17.58 o 
   8   3  17        0.42       -1.36      6.59 o 
   9   3  17        7.69       -4.85      7.60 o 
  10   3  17        6.13       19.22      9.24 o 
  11   3  17        0.35      -10.47     12.85 o 
  12   3  17       33.02       34.80     22.49 o 
  13   3  17       32.78       15.06     28.01 o 
   0   4  17      161.46      154.59     10.56 o 
   1   4  17        9.62        9.60      6.41 o 
   2   4  17        4.39        2.38      6.49 o 
   3   4  17       70.41       64.32      7.46 o 
   4   4  17       63.67       64.32      7.57 o 
   5   4  17      227.89      240.75     11.42 o 
   6   4  17       99.87      116.02      9.61 o 
   7   4  17      123.32      168.56     12.97 o 
   8   4  17        6.61        3.14      8.51 o 
   9   4  17       63.85       53.92     10.41 o 
  10   4  17        1.17        5.19     13.07 o 
  11   4  17       26.96       22.11     11.48 o 
  12   4  17        0.95       10.62     12.61 o 
   1   5  17      270.89      311.00     17.44 o 
   2   5  17        5.71        6.97      8.26 o 
   3   5  17      896.18      874.64     19.88 o 
   4   5  17      162.50      186.71     10.94 o 
   5   5  17      635.29      602.77     14.60 o 
   6   5  17        1.94       14.10      7.99 o 
   7   5  17      229.35      270.56     14.19 o 
   8   5  17       16.25        5.53     10.22 o 
   9   5  17        1.36       -3.42     11.74 o 
  10   5  17        0.25       -9.69     11.72 o 
  11   5  17        0.48       -4.11     13.28 o 
   0   6  17       19.91       40.40     17.24 o 
   1   6  17       67.53       53.81     15.77 o 
   2   6  17       37.49       25.79     11.71 o 
   3   6  17      543.99      528.41     17.24 o 
   4   6  17       72.53       57.35      9.72 o 
   5   6  17       29.12       41.89      9.80 o 
   6   6  17        0.19        6.04     10.26 o 
   7   6  17       34.83       24.60     11.16 o 
   8   6  17        0.32      -11.55     11.55 o 
   9   6  17       65.25       75.74     20.71 o 
  10   6  17       16.46       20.72     14.01 o 
   1   7  17      321.27      325.03     38.76 o 
   2   7  17       38.57       26.53     13.05 o 
   3   7  17      301.85      343.83     21.02 o 
   4   7  17        2.96       -9.91     13.56 o 
   5   7  17       28.80        9.46     24.20 o 
   6   7  17       20.63       12.19     15.51 o 
   7   7  17       11.50       12.09     16.08 o 
   8   7  17        3.59      -13.55     13.55 o 
   0   8  17        2.77       11.52     24.73 o 
   1   8  17       14.02        4.67     14.32 o 
   2   8  17        0.60      -16.95     16.95 o 
   3   8  17        1.19       15.45     16.29 o 
   4   8  17        6.16       -3.07     17.73 o 
   5   8  17        3.31        2.14     19.89 o 
   0   0  18      230.52      236.85     18.58 o 
   1   0  18      362.46      396.21      8.27 o 
   2   0  18      115.73      141.25      9.34 o 
   3   0  18      814.13      800.98     14.11 o 
   4   0  18       15.27        7.80      3.91 o 
   5   0  18       31.34       26.91      4.81 o 
   6   0  18      151.28      135.49     14.68 o 
   7   0  18        5.78        1.66      8.94 o 
   8   0  18       39.94       26.06     17.45 o 
   9   0  18      543.87      499.26     21.33 o 
  10   0  18      255.04      261.57     55.52 o 
  11   0  18      139.11      136.98     26.33 o 
  12   0  18       98.42       53.74     56.15 o 
  13   0  18       81.92       71.18     30.67 o 
   1   1  18      872.81      950.65     13.83 o 
   2   1  18       73.25       88.73      5.90 o 
   3   1  18        0.39        2.29      4.72 o 
   4   1  18      148.95      168.44      6.34 o 
   5   1  18      375.53      377.98      7.84 o 
   6   1  18      132.99      113.33      8.89 o 
   7   1  18      228.03      258.43     14.99 o 
   8   1  18      210.69      173.84      8.84 o 
   9   1  18      153.98      150.43     12.60 o 
  10   1  18        8.69       -8.52     11.74 o 
  11   1  18       78.04       68.67     14.50 o 
  12   1  18       30.68       43.97     18.27 o 
  13   1  18       85.05       56.81     21.06 o 
   0   2  18      440.73      483.55     26.89 o 
   1   2  18       86.28      106.40      6.27 o 
   2   2  18       48.13       33.41      3.70 o 
   3   2  18      103.04       96.27      4.71 o 
   4   2  18      468.27      472.88      7.86 o 
   5   2  18      294.18      291.71      7.33 o 
   6   2  18        9.09        6.81      5.00 o 
   7   2  18     1335.78     1274.40     18.06 o 
   8   2  18        7.29        5.43      7.26 o 
   9   2  18      268.19      299.40     16.42 o 
  10   2  18       38.62       40.00     13.04 o 
  11   2  18        0.62       -8.73     16.65 o 
  12   2  18       33.84       18.69     18.49 o 
  13   2  18       40.73       89.32     29.85 o 
   1   3  18       33.50       26.49      4.97 o 
   2   3  18      414.40      452.35      9.62 o 
   3   3  18     4050.44     4107.00     40.37 o 
   4   3  18      375.15      388.76     11.50 o 
   5   3  18      759.35      706.55     12.82 o 
   6   3  18      111.10      102.89     10.04 o 
   7   3  18       12.27       10.90      6.46 o 
   8   3  18       17.49       20.69     10.66 o 
   9   3  18        1.43       -7.45      7.45 o 
  10   3  18      115.99      122.55     13.97 o 
  11   3  18      137.77      161.89     22.59 o 
  12   3  18        0.68       20.33     25.04 o 
   0   4  18       19.43       38.79     13.90 o 
   1   4  18       23.70       22.37      9.38 o 
   2   4  18       57.74       55.26      7.77 o 
   3   4  18       52.37       50.13      7.65 o 
   4   4  18      497.81      500.96     12.17 o 
   5   4  18     1134.51     1154.05     28.86 o 
   6   4  18      294.85      316.40     13.61 o 
   7   4  18      378.39      377.58     17.77 o 
   8   4  18       23.16       29.74      9.13 o 
   9   4  18       43.55       40.35     10.70 o 
  10   4  18       15.05       22.17     10.73 o 
  11   4  18       98.26      115.98     17.63 o 
  12   4  18       21.10       35.81     24.47 o 
   1   5  18      277.19      331.99     16.39 o 
   2   5  18       63.99       56.70     11.77 o 
   3   5  18      134.19      157.64     13.00 o 
   4   5  18       65.12       61.74      8.60 o 
   5   5  18      158.23      174.22     16.06 o 
   6   5  18        3.40       -1.93      8.12 o 
   7   5  18        2.75        0.83      9.23 o 
   8   5  18      104.57      114.65     19.36 o 
   9   5  18        0.23       -3.65     11.23 o 
  10   5  18       52.02       61.85     14.31 o 
  11   5  18        0.07        5.13     17.71 o 
   0   6  18      324.25      353.50     26.40 o 
   1   6  18       10.76       14.39     12.20 o 
   2   6  18       78.92       66.34     12.35 o 
   3   6  18      290.11      334.56     27.70 o 
   4   6  18       30.97       19.31     11.13 o 
   5   6  18       19.41       31.83     12.09 o 
   6   6  18        8.71        0.91     10.70 o 
   7   6  18        3.43      -11.45     13.26 o 
   8   6  18      100.78       97.47     19.02 o 
   9   6  18       67.01       57.40     15.85 o 
   1   7  18      125.28      146.99     18.39 o 
   2   7  18       28.84       14.61     12.76 o 
   3   7  18       97.73      127.67     16.73 o 
   4   7  18       24.72       18.22     13.91 o 
   5   7  18        7.32      -14.86     14.86 o 
   6   7  18       53.46       27.56     15.96 o 
   7   7  18       24.10      -16.73     17.12 o 
   8   7  18       26.29       31.84     18.97 o 
   0   8  18      215.95      206.79     43.11 o 
   1   8  18      127.84      108.14     18.51 o 
   2   8  18      104.21       78.07     16.84 o 
   3   8  18        3.91       13.83     16.20 o 
   4   8  18        0.42        4.11     17.41 o 
   5   8  18        3.13      -12.16     17.85 o 
   1   1  19        9.96        9.48      4.35 o 
   2   1  19     3035.86     3072.45     27.15 o 
   3   1  19        7.08        1.95      3.88 o 
   4   1  19       26.63       20.75      4.53 o 
   5   1  19       29.65       17.11      4.66 o 
   6   1  19       57.98       48.24      9.79 o 
   7   1  19        2.52       -1.95      7.20 o 
   8   1  19      129.72      137.13     10.47 o 
   9   1  19       58.93       38.63     13.02 o 
  10   1  19       61.12       46.10     14.65 o 
  11   1  19       10.93        0.11     13.84 o 
  12   1  19        8.64       24.96     15.82 o 
  13   1  19        1.25      -12.10     20.02 o 
   0   2  19    11813.37    12130.17    154.56 o 
   1   2  19        3.31        4.84      4.59 o 
   2   2  19       18.69       36.31      4.58 o 
   3   2  19       13.88       14.50      3.86 o 
   4   2  19        2.62        1.21      3.90 o 
   5   2  19       22.30       22.15      5.75 o 
   6   2  19     1132.42     1142.84     16.48 o 
   7   2  19      384.11      377.49     10.67 o 
   8   2  19      268.21      310.17     18.33 o 
   9   2  19        5.14       10.29     10.07 o 
  10   2  19       25.52       23.58     12.91 o 
  11   2  19       17.67        0.87     16.42 o 
  12   2  19       91.39       72.18     20.64 o 
  13   2  19        4.85       -3.24     21.43 o 
   1   3  19       21.01       18.28      6.38 o 
   2   3  19       22.30       15.12      4.95 o 
   3   3  19       86.37      131.98     19.35 o 
   4   3  19      432.10      446.85     10.28 o 
   5   3  19       52.05       67.71      6.89 o 
   6   3  19      444.51      483.91     12.02 o 
   7   3  19        6.63       14.53      7.02 o 
   8   3  19       32.29       33.87      8.09 o 
   9   3  19       84.87      105.55     14.22 o 
  10   3  19       59.95       39.66     18.77 o 
  11   3  19        2.29       15.29     24.15 o 
  12   3  19       27.06        1.34     26.94 o 
   0   4  19     1680.53     1693.40     45.00 o 
   1   4  19       18.88       12.60      8.82 o 
   2   4  19      674.85      656.22     19.12 o 
   3   4  19        3.34        2.79      6.32 o 
   4   4  19      589.22      575.59     13.93 o 
   5   4  19      256.32      268.08     10.61 o 
   6   4  19      504.11      489.14     12.91 o 
   7   4  19        5.89       10.45      7.59 o 
   8   4  19       17.43       13.17      8.53 o 
   9   4  19       40.47       62.51     13.73 o 
  10   4  19      194.89      226.57     14.09 o 
  11   4  19        0.29       10.79     14.40 o 
   1   5  19       65.02       79.50     12.71 o 
   2   5  19        0.22       -8.88      8.88 o 
   3   5  19      147.94      138.52     12.70 o 
   4   5  19        0.03       -5.46      9.40 o 
   5   5  19        0.06        3.66      7.83 o 
   6   5  19      163.22      170.19     11.62 o 
   7   5  19       26.82       12.78      9.79 o 
   8   5  19       27.56       30.88     11.14 o 
   9   5  19       66.28       67.48     12.25 o 
  10   5  19       73.82       63.81     14.46 o 
   0   6  19        5.21        9.30     17.73 o 
   1   6  19       41.39       34.61     12.84 o 
   2   6  19        5.62       -6.87     10.78 o 
   3   6  19       33.18        7.61     11.04 o 
   4   6  19       44.05       32.48     11.20 o 
   5   6  19       40.93       53.14     14.23 o 
   6   6  19        0.84       -7.63     13.58 o 
   7   6  19       10.93       18.96     16.79 o 
   8   6  19       94.30       88.29     13.79 o 
   9   6  19        0.10        0.04     12.66 o 
   1   7  19      133.67      153.18     24.66 o 
   2   7  19        0.48       -3.00     12.64 o 
   3   7  19        0.01       14.58     14.40 o 
   4   7  19      215.99      224.09     19.12 o 
   5   7  19       27.59       30.29     16.17 o 
   6   7  19       14.20       20.44     16.44 o 
   7   7  19        3.31      -17.36     17.36 o 
   0   8  19      115.23      164.06     31.84 o 
   1   8  19        5.76       -2.07     15.28 o 
   2   8  19        5.78       16.15     15.51 o 
   3   8  19       22.12        9.33     16.90 o 
   4   8  19        1.71      -11.55     22.24 o 
   0   0  20       11.59        1.04      9.02 o 
   1   0  20      638.33      653.72     15.56 o 
   2   0  20     1802.26     1771.70     28.46 o 
   3   0  20      257.48      233.30     11.80 o 
   4   0  20        1.07        2.40      7.00 o 
   5   0  20      234.84      244.46     12.36 o 
   6   0  20      264.66      271.02     12.57 o 
   7   0  20      563.29      514.42     20.48 o 
   8   0  20     1685.72     1706.35     38.91 o 
   9   0  20      208.74      247.04     35.11 o 
  10   0  20       34.09       34.11     16.44 o 
  11   0  20      112.46       88.19     20.86 o 
  12   0  20       16.79       -2.00     25.88 o 
  13   0  20       21.08       23.07     29.32 o 
   1   1  20        0.03       -2.85      4.28 o 
   2   1  20      147.21      211.58     14.51 o 
   3   1  20      690.77      707.03     10.42 o 
   4   1  20      200.07      208.79      9.05 o 
   5   1  20        0.78        5.84      5.49 o 
   6   1  20      336.16      341.97     12.76 o 
   7   1  20      405.76      417.22     12.19 o 
   8   1  20      366.26      383.62     12.49 o 
   9   1  20       47.99       36.16     10.63 o 
  10   1  20      426.64      464.04     16.13 o 
  11   1  20       17.07       19.28     14.35 o 
  12   1  20       26.51       44.04     16.76 o 
  13   1  20        8.27        0.98     21.43 o 
   0   2  20      110.76      101.94     25.32 o 
   1   2  20       39.00       33.62      5.20 o 
   2   2  20      179.02      165.53      6.53 o 
   3   2  20      222.53      237.40      6.91 o 
   4   2  20      343.38      343.64      8.76 o 
   5   2  20       23.79       16.33      5.77 o 
   6   2  20      829.20      803.32     13.77 o 
   7   2  20       33.27       34.33      8.59 o 
   8   2  20        6.69        8.80      8.52 o 
   9   2  20        2.63        3.81     10.59 o 
  10   2  20       10.76       13.65     13.31 o 
  11   2  20       27.03       11.35     17.45 o 
  12   2  20       12.00       10.97     22.90 o 
   1   3  20       24.31       14.90      6.70 o 
   2   3  20        0.40       -0.44      5.74 o 
   3   3  20      613.77      598.59     11.54 o 
   4   3  20     1678.72     1697.58     27.64 o 
   5   3  20      449.71      476.03     11.07 o 
   6   3  20     1217.27     1183.49     19.32 o 
   7   3  20      337.32      332.70     11.55 o 
   8   3  20       29.11       15.93      8.21 o 
   9   3  20       75.58       79.52     25.19 o 
  10   3  20        9.59       11.96     17.56 o 
  11   3  20        0.24       20.73     23.44 o 
  12   3  20       49.15       39.25     28.03 o 
   0   4  20      629.32      580.86     44.60 o 
   1   4  20       53.92       42.10     10.93 o 
   2   4  20       18.80       17.55     10.05 o 
   3   4  20      271.61      286.93     27.86 o 
   4   4  20      535.03      543.82     15.95 o 
   5   4  20       13.76       20.38      7.46 o 
   6   4  20        7.26       17.29      7.81 o 
   7   4  20        3.31       -6.83      8.39 o 
   8   4  20        1.63        4.42      8.62 o 
   9   4  20       16.64        3.11     11.14 o 
  10   4  20        6.03       29.19     17.90 o 
  11   4  20       16.34       34.95     15.35 o 
   1   5  20      116.14      121.16     16.58 o 
   2   5  20      172.51      168.50     12.86 o 
   3   5  20       24.77       13.63      9.81 o 
   4   5  20      346.27      345.44     21.65 o 
   5   5  20        0.92       -9.85      9.85 o 
   6   5  20       15.72       -9.29     10.44 o 
   7   5  20       24.53       14.89     10.30 o 
   8   5  20       63.92       91.52     12.51 o 
   9   5  20       20.80        8.57     12.00 o 
  10   5  20      128.48      175.03     21.85 o 
   0   6  20      485.67      535.92     28.48 o 
   1   6  20        6.90       -5.75     12.80 o 
   2   6  20       41.94       38.84     11.93 o 
   3   6  20        2.23      -11.01     11.01 o 
   4   6  20       15.96       -0.73     10.80 o 
   5   6  20      104.08      126.12     21.33 o 
   6   6  20      110.42      125.42     21.41 o 
   7   6  20       86.32      107.70     17.63 o 
   8   6  20        0.29       10.83     16.92 o 
   9   6  20       22.00       20.20     18.85 o 
   1   7  20       17.60       -5.21     17.35 o 
   2   7  20       63.06       66.23     14.79 o 
   3   7  20       13.50       10.52     14.51 o 
   4   7  20       16.79        1.96     14.19 o 
   5   7  20        7.29       11.01     16.28 o 
   6   7  20       12.96       14.23     23.35 o 
   7   7  20      119.75      122.52     20.32 o 
   0   8  20       11.77      -24.14     26.63 o 
   1   8  20        5.70       27.50     15.79 o 
   2   8  20       90.14       93.35     17.35 o 
   3   8  20        3.85       21.41     17.43 o 
   4   8  20        7.40       22.43     19.46 o 
   1   1  21      461.13      507.30      9.93 o 
   2   1  21       19.96       17.89      4.46 o 
   3   1  21     2341.48     2410.97     25.50 o 
   4   1  21        0.82       -5.27      5.27 o 
   5   1  21      329.72      315.22      9.62 o 
   6   1  21        0.30        7.68      6.73 o 
   7   1  21      832.47      814.51     16.44 o 
   8   1  21        0.12       -6.96      8.33 o 
   9   1  21      401.27      410.39     14.84 o 
  10   1  21        1.85       10.18     11.18 o 
  11   1  21        0.01      -14.13     14.13 o 
  12   1  21       13.33       18.06     16.86 o 
  13   1  21       16.94       21.72     22.13 o 
   0   2  21        0.65       -6.49      6.49 o 
   1   2  21      237.69      254.61      7.63 o 
   2   2  21       13.73        9.73      4.61 o 
   3   2  21     1230.60     1253.37     15.25 o 
   4   2  21        2.24        3.48      5.57 o 
   5   2  21      696.15      660.84     12.24 o 
   6   2  21      115.61      120.55      9.79 o 
   7   2  21       24.38       23.94      8.49 o 
   8   2  21        3.23        2.40      8.77 o 
   9   2  21      506.10      443.12     16.93 o 
  10   2  21        6.90        9.97     15.73 o 
  11   2  21       70.76      104.46     18.60 o 
  12   2  21       14.73       28.00     23.16 o 
   1   3  21       83.04       62.78     10.77 o 
   2   3  21        0.11       -5.50      5.96 o 
   3   3  21       75.94       71.40      8.32 o 
   4   3  21       84.98       92.29      8.60 o 
   5   3  21       36.54       23.44      6.72 o 
   6   3  21        3.13       10.21      6.44 o 
   7   3  21        0.64        3.02      7.00 o 
   8   3  21       54.77       45.96     13.40 o 
   9   3  21       58.11       60.69     16.42 o 
  10   3  21       16.15       12.22     19.58 o 
  11   3  21      211.15      232.77     53.21 o 
  12   3  21        9.31       -6.03     28.18 o 
   0   4  21       26.25       26.51     15.45 o 
   1   4  21       41.96       34.31     11.33 o 
   2   4  21       12.73        9.24      8.23 o 
   3   4  21      888.31      908.91     23.31 o 
   4   4  21        0.64       10.20      9.87 o 
   5   4  21      891.89      866.62     23.43 o 
   6   4  21        4.05        3.34      7.64 o 
   7   4  21      673.48      651.99     17.56 o 
   8   4  21       41.29       53.97     10.02 o 
   9   4  21        8.43      -11.98     11.98 o 
  10   4  21        0.50       -6.61     14.47 o 
  11   4  21       32.69       48.61     24.33 o 
   1   5  21       30.85       14.62     11.94 o 
   2   5  21       15.67       22.28     10.02 o 
   3   5  21      976.10      938.01     21.48 o 
   4   5  21       48.63       51.41     12.18 o 
   5   5  21      653.47      601.70     17.92 o 
   6   5  21       11.53        9.37     10.85 o 
   7   5  21       23.42       30.08     12.78 o 
   8   5  21       22.76        6.31     14.56 o 
   9   5  21        2.92        3.55     16.68 o 
  10   5  21       94.23      134.18     22.72 o 
   0   6  21       39.90       58.78     20.81 o 
   1   6  21       71.16       50.21     14.93 o 
   2   6  21        4.59        0.76     11.49 o 
   3   6  21       27.90       19.29     11.75 o 
   4   6  21        4.64       -6.78     11.64 o 
   5   6  21       11.22        5.87     12.24 o 
   6   6  21        7.34        2.20     14.93 o 
   7   6  21      342.54      409.30     22.11 o 
   8   6  21       26.83       10.66     16.40 o 
   9   6  21       98.21       82.56     20.27 o 
   1   7  21        0.52       -4.39     15.31 o 
   2   7  21       39.13       33.30     13.75 o 
   3   7  21        2.29      -10.61     13.70 o 
   4   7  21        6.29      -13.33     13.33 o 
   5   7  21      200.35      187.03     32.23 o 
   6   7  21       17.19        7.88     17.22 o 
   7   7  21      124.45      111.70     20.43 o 
   0   8  21       50.78       54.79     30.27 o 
   1   8  21       59.36       42.10     16.78 o 
   2   8  21        1.15      -10.64     16.37 o 
   3   8  21       18.24       33.16     18.22 o 
   0   0  22     3671.31     3462.86     65.94 o 
   1   0  22      575.38      592.47     15.43 o 
   2   0  22      303.96      282.28     11.26 o 
   3   0  22       39.02       43.25      9.41 o 
   4   0  22      597.67      550.95     15.91 o 
   5   0  22       40.02       43.44     12.12 o 
   6   0  22      580.18      604.86     18.01 o 
   7   0  22     5063.18     4998.95     79.68 o 
   8   0  22       22.07        5.17     13.99 o 
   9   0  22        0.02        6.06     14.84 o 
  10   0  22        8.48      -10.05     16.79 o 
  11   0  22        0.78        9.00     19.19 o 
  12   0  22      242.86      231.46     49.21 o 
   1   1  22      193.95      206.42      7.66 o 
   2   1  22       10.92        2.38      4.97 o 
   3   1  22      689.44      661.61     13.88 o 
   4   1  22      178.91      186.77      8.73 o 
   5   1  22      733.26      680.03     12.76 o 
   6   1  22      278.39      306.92     13.22 o 
   7   1  22       45.48       40.71      9.09 o 
   8   1  22      306.31      309.99     14.05 o 
   9   1  22      361.04      402.95     17.75 o 
  10   1  22      446.07      446.41     18.28 o 
  11   1  22       57.43       62.63     15.69 o 
  12   1  22        0.01       -9.77     16.79 o 
   0   2  22      142.18      166.89     14.71 o 
   1   2  22      542.17      550.92     10.51 o 
   2   2  22      190.99      198.58      8.81 o 
   3   2  22       10.74        5.73      5.66 o 
   4   2  22      597.47      600.36     12.85 o 
   5   2  22      677.04      640.22     13.91 o 
   6   2  22      143.56      144.34     10.34 o 
   7   2  22       46.94       43.53      9.12 o 
   8   2  22        0.30       10.69      9.92 o 
   9   2  22      526.23      533.27     20.85 o 
  10   2  22      114.83      117.60     16.84 o 
  11   2  22       10.01       23.78     17.28 o 
  12   2  22       33.31       24.45     23.53 o 
   1   3  22        0.02       -3.42      6.66 o 
   2   3  22        8.79       -3.76      6.19 o 
   3   3  22       22.07       13.31      7.08 o 
   4   3  22      312.50      309.54     12.05 o 
   5   3  22        5.55        2.85      6.12 o 
   6   3  22      254.73      280.81     14.21 o 
   7   3  22        1.07       -4.23      8.30 o 
   8   3  22      352.33      352.80     20.08 o 
   9   3  22       68.07       71.78     16.47 o 
  10   3  22       26.85       34.99     20.38 o 
  11   3  22      233.02      214.36     34.60 o 
  12   3  22        3.36      -36.10     54.78 o 
   0   4  22      116.21      136.56     15.03 o 
   1   4  22       21.05        9.81      8.19 o 
   2   4  22        1.75       -0.78      8.79 o 
   3   4  22        3.86        9.12      8.91 o 
   4   4  22        0.51       -8.59      9.55 o 
   5   4  22        0.00       -0.73      9.33 o 
   6   4  22       54.81       49.91     10.86 o 
   7   4  22        0.02        0.98     10.50 o 
   8   4  22        0.58       -5.73      9.78 o 
   9   4  22       56.58       59.23     14.47 o 
  10   4  22       64.95       70.91     23.18 o 
  11   4  22       17.61       74.67     29.98 o 
   1   5  22        0.14       -3.86     11.36 o 
   2   5  22       29.14       20.48     10.47 o 
   3   5  22       32.64       41.62     11.36 o 
   4   5  22      106.99      126.29     14.41 o 
   5   5  22       64.55       69.35     12.07 o 
   6   5  22       14.64       29.03     12.10 o 
   7   5  22       11.56      -12.56     12.56 o 
   8   5  22       41.32       42.05     15.71 o 
   9   5  22       34.11       38.04     27.87 o 
  10   5  22       23.02       79.83     36.23 o 
   0   6  22       29.29        0.93     31.58 o 
   1   6  22        1.99        0.10     13.10 o 
   2   6  22       18.50        7.51     11.95 o 
   3   6  22        9.49        7.64     11.97 o 
   4   6  22       30.00       36.67     12.80 o 
   5   6  22       15.56       10.78     13.08 o 
   6   6  22        4.13       -5.06     14.60 o 
   7   6  22      210.08      276.72     37.76 o 
   8   6  22        0.96       -4.84     17.39 o 
   1   7  22       12.38       11.09     16.15 o 
   2   7  22        3.99       21.27     14.26 o 
   3   7  22       83.03       72.56     15.10 o 
   4   7  22       11.54        5.32     14.17 o 
   5   7  22        4.88       10.64     16.42 o 
   6   7  22       31.57        6.21     17.46 o 
   0   8  22       40.63       76.63     30.34 o 
   1   8  22       11.49        8.85     16.83 o 
   2   8  22        0.81       -6.83     16.85 o 
   1   1  23      145.71      144.61     10.94 o 
   2   1  23      175.91      185.58     10.49 o 
   3   1  23       42.33       45.72      6.39 o 
   4   1  23     1378.38     1308.05     18.05 o 
   5   1  23       28.11       19.92      7.36 o 
   6   1  23     1800.52     1782.62     34.88 o 
   7   1  23       53.64       28.43      8.83 o 
   8   1  23      435.73      439.79     14.93 o 
   9   1  23      253.30      279.83     16.44 o 
  10   1  23       46.05       44.83     13.45 o 
  11   1  23       52.71       61.72     16.25 o 
  12   1  23       35.32       33.42     17.95 o 
   0   2  23     1619.83     1588.90     28.50 o 
   1   2  23        1.51       -0.19      5.47 o 
   2   2  23      626.65      583.36     12.49 o 
   3   2  23      230.83      252.58      9.99 o 
   4   2  23      641.17      615.98     14.82 o 
   5   2  23        6.42        7.62      8.23 o 
   6   2  23      229.88      216.17     12.78 o 
   7   2  23      176.76      198.14     13.47 o 
   8   2  23      180.38      217.80     20.23 o 
   9   2  23        1.98       -9.81     12.27 o 
  10   2  23       59.02       74.14     16.99 o 
  11   2  23        8.01       12.00     17.43 o 
  12   2  23       98.63       94.69     28.74 o 
   1   3  23       37.27       24.95      7.63 o 
   2   3  23        0.80        1.29      6.81 o 
   3   3  23      308.49      298.63     11.26 o 
   4   3  23       14.46       20.60      8.63 o 
   5   3  23       73.68       85.73     11.48 o 
   6   3  23       19.50        4.60     13.91 o 
   7   3  23       17.13        7.96     12.39 o 
   8   3  23       32.73       34.18     14.04 o 
   9   3  23        0.00       -8.89     15.06 o 
  10   3  23       21.77       23.43     16.75 o 
  11   3  23       20.17       67.67     30.38 o 
   0   4  23      384.29      365.66     18.63 o 
   1   4  23        0.21        0.83      9.14 o 
   2   4  23        5.74        3.70      8.22 o 
   3   4  23        7.65       13.72      9.52 o 
   4   4  23      437.28      435.26     16.31 o 
   5   4  23      322.31      321.46     17.26 o 
   6   4  23      312.64      377.78     21.57 o 
   7   4  23       24.71       16.24     13.93 o 
   8   4  23      133.70      178.43     23.37 o 
   9   4  23       13.78       15.68     23.54 o 
  10   4  23      173.04      223.27     27.16 o 
  11   4  23        1.27      -19.89     31.58 o 
   1   5  23       30.31       32.80     12.90 o 
   2   5  23       11.51        3.85     10.49 o 
   3   5  23        1.42        3.23     10.51 o 
   4   5  23       68.65       59.04     12.66 o 
   5   5  23       40.38       49.68     12.30 o 
   6   5  23      279.75      299.86     23.55 o 
   7   5  23       66.86       62.23     14.16 o 
   8   5  23      299.76      419.19     31.98 o 
   9   5  23        5.38       40.86     22.97 o 
   0   6  23        1.27      -17.76     17.76 o 
   1   6  23       18.96       25.74     15.03 o 
   2   6  23        5.86       -2.50     12.08 o 
   3   6  23        0.00       -1.95     12.40 o 
   4   6  23       24.32       28.33     12.85 o 
   5   6  23        1.63        6.83     13.39 o 
   6   6  23      102.76       83.60     17.54 o 
   7   6  23       63.95       90.57     17.61 o 
   8   6  23       45.08        6.60     23.34 o 
   1   7  23        0.88       -9.65     16.67 o 
   2   7  23       88.58       97.87     16.57 o 
   3   7  23        1.47       -7.18     14.24 o 
   4   7  23      105.75       91.44     16.14 o 
   5   7  23        0.02      -16.25     16.76 o 
   6   7  23       54.68       53.65     19.23 o 
   0   8  23      436.93      526.22     43.93 o 
   1   8  23        0.98        3.41     16.63 o 
   0   0  24      695.66      722.35     42.87 o 
   1   0  24     2516.88     2367.83     43.19 o 
   2   0  24      686.75      656.19     17.31 o 
   3   0  24     1989.85     2027.78     45.74 o 
   4   0  24      111.15      101.00     19.40 o 
   5   0  24       18.89       12.25      9.30 o 
   6   0  24      657.94      683.61     29.97 o 
   7   0  24       15.47        9.01     16.41 o 
   8   0  24       25.18        6.43     13.63 o 
   9   0  24      938.96      979.59     38.53 o 
  10   0  24      563.33      553.99     25.55 o 
  11   0  24      110.71       90.67     26.01 o 
  12   0  24       58.80       85.50     23.70 o 
   1   1  24       37.46       36.13      6.12 o 
   2   1  24       51.14       48.16      6.40 o 
   3   1  24      535.17      539.26     11.37 o 
   4   1  24        4.03        3.04      7.37 o 
   5   1  24        6.46        2.60      7.35 o 
   6   1  24      387.25      351.69     12.98 o 
   7   1  24       51.05       44.51      9.29 o 
   8   1  24      894.76      904.22     20.77 o 
   9   1  24      333.75      367.35     20.06 o 
  10   1  24        0.04       -4.12     12.23 o 
  11   1  24       49.11       19.32     16.55 o 
  12   1  24       18.80       37.54     21.29 o 
   0   2  24      303.00      314.73     32.67 o 
   1   2  24      182.44      215.47     10.58 o 
   2   2  24      132.34      113.92      8.24 o 
   3   2  24      588.47      543.91     12.45 o 
   4   2  24     1016.06      985.56     19.03 o 
   5   2  24      974.23      966.55     20.39 o 
   6   2  24       36.16       40.40      9.85 o 
   7   2  24     1093.61     1055.56     21.65 o 
   8   2  24        0.41       -3.12     10.69 o 
   9   2  24        0.05       -2.61     13.09 o 
  10   2  24        4.78       -1.58     23.74 o 
  11   2  24       86.89      122.23     31.52 o 
  12   2  24      162.13      198.77     34.74 o 
   1   3  24       82.74       68.09      8.94 o 
   2   3  24       11.14        3.86      7.08 o 
   3   3  24      470.52      434.14     15.41 o 
   4   3  24      344.71      307.96     16.26 o 
   5   3  24     1784.80     1807.08     31.78 o 
   6   3  24      372.98      411.84     16.90 o 
   7   3  24      188.99      159.32     21.93 o 
   8   3  24        1.04       -6.39     18.73 o 
   9   3  24        9.04        3.65     15.39 o 
  10   3  24      714.83      814.40     32.17 o 
  11   3  24       44.94       38.00     28.90 o 
   0   4  24      779.04      819.13     25.72 o 
   1   4  24       99.11       77.19     13.50 o 
   2   4  24      114.47      112.55     10.89 o 
   3   4  24       26.91       13.88     10.02 o 
   4   4  24      142.80      132.50     12.68 o 
   5   4  24       10.43        7.86     12.76 o 
   6   4  24      128.22      124.41     30.64 o 
   7   4  24      296.48      409.12     23.65 o 
   8   4  24       71.14       85.47     17.51 o 
   9   4  24       69.74      111.91     22.78 o 
  10   4  24        0.06      -22.70     22.84 o 
   1   5  24      101.08      107.93     14.57 o 
   2   5  24      139.22      108.18     13.47 o 
   3   5  24        2.65        0.73     11.20 o 
   4   5  24       12.80        5.81     12.25 o 
   5   5  24        2.11      -11.38     11.38 o 
   6   5  24        5.32       28.34     15.12 o 
   7   5  24      381.55      501.12     24.09 o 
   8   5  24      203.85      213.61     25.52 o 
   9   5  24       14.76       -3.25     31.43 o 
   0   6  24        4.07        8.65     20.41 o 
   1   6  24       72.61       66.18     15.24 o 
   2   6  24       39.18       32.16     12.57 o 
   3   6  24       98.38       93.90     14.24 o 
   4   6  24        2.01       -9.98     12.43 o 
   5   6  24      118.55      108.22     17.26 o 
   6   6  24       64.24       49.03     16.53 o 
   7   6  24      148.15      174.55     25.81 o 
   8   6  24       35.68       55.73     24.39 o 
   1   7  24        0.15      -15.99     15.99 o 
   2   7  24        4.74        4.92     14.88 o 
   3   7  24       88.43       93.72     16.52 o 
   4   7  24        2.32      -14.72     14.72 o 
   5   7  24        8.89      -15.26     24.96 o 
   1   1  25      692.16      707.72     12.82 o 
   2   1  25      647.50      652.39     15.43 o 
   3   1  25     4902.36     4871.98     45.30 o 
   4   1  25      771.74      800.07     14.31 o 
   5   1  25        3.66       -4.64      7.42 o 
   6   1  25       92.47       87.54     14.27 o 
   7   1  25       12.11       18.20      9.14 o 
   8   1  25       89.21       74.06     14.06 o 
   9   1  25      301.69      403.34     26.56 o 
  10   1  25      173.59      147.72     15.90 o 
  11   1  25        7.31       -0.78     15.91 o 
  12   1  25       30.81       36.42     19.24 o 
   0   2  25      203.14      225.00     15.38 o 
   1   2  25     1405.50     1451.04     25.64 o 
   2   2  25       45.12       41.29      7.80 o 
   3   2  25      176.33      162.48     14.04 o 
   4   2  25      162.25      150.46     12.32 o 
   5   2  25      833.77      894.03     21.13 o 
   6   2  25      135.93      169.26     14.13 o 
   7   2  25     1716.12     1708.13     31.54 o 
   8   2  25      110.32      125.90     19.36 o 
   9   2  25       23.93       38.40     16.53 o 
  10   2  25        0.01      -13.53     18.49 o 
  11   2  25      101.25       81.57     27.09 o 
   1   3  25        7.64       -4.81      7.57 o 
   2   3  25        1.50        8.16      9.26 o 
   3   3  25      502.54      485.54     15.94 o 
   4   3  25      266.88      280.64     15.97 o 
   5   3  25     1324.27     1271.14     26.11 o 
   6   3  25      106.54      113.72     14.84 o 
   7   3  25      158.18      205.13     16.46 o 
   8   3  25        0.34       11.47     14.23 o 
   9   3  25      222.13      240.84     21.38 o 
  10   3  25       21.74       52.76     23.70 o 
  11   3  25        0.02      -27.05     27.05 o 
   0   4  25       11.71       16.49     14.20 o 
   1   4  25        0.30       -1.21      9.80 o 
   2   4  25      120.29      139.84     11.50 o 
   3   4  25      178.21      192.71     12.60 o 
   4   4  25        2.45       -6.20     12.08 o 
   5   4  25      222.35      261.14     21.13 o 
   6   4  25      220.62      242.90     21.86 o 
   7   4  25      154.38      131.25     17.04 o 
   8   4  25      155.58      217.33     21.74 o 
   9   4  25       50.50       14.58     21.46 o 
  10   4  25        5.26       -4.10     34.06 o 
   1   5  25        2.75       -3.13     12.08 o 
   2   5  25       18.11       13.45     10.97 o 
   3   5  25       16.26       21.38     11.55 o 
   4   5  25       18.79       19.91     13.02 o 
   5   5  25      105.44       97.57     16.35 o 
   6   5  25        0.03       -1.65     14.63 o 
   7   5  25        1.05       -5.34     19.34 o 
   8   5  25       17.17      -14.55     21.01 o 
   9   5  25      165.42      139.77     27.51 o 
   0   6  25      145.76      120.56     34.00 o 
   1   6  25       62.09       44.19     15.61 o 
   2   6  25       12.14       17.14     13.56 o 
   3   6  25        0.15       -5.48     12.87 o 
   4   6  25        0.48        7.23     13.21 o 
   5   6  25        8.27       -5.88     13.44 o 
   6   6  25        8.38       13.54     17.68 o 
   7   6  25       69.08       37.26     23.18 o 
   1   7  25        3.74       -3.74     16.26 o 
   2   7  25       16.41       33.04     15.55 o 
   3   7  25       53.32       79.55     17.30 o 
   4   7  25       16.63      -13.92     14.83 o 
   5   7  25       11.27       -0.33     19.11 o 
   0   0  26    16887.08    15870.31    248.06 o 
   1   0  26     2329.68     2230.48     36.04 o 
   2   0  26      397.84      382.26     14.29 o 
   3   0  26      602.16      619.97     20.45 o 
   4   0  26     4540.45     4349.06     69.82 o 
   5   0  26        4.62       -5.35      9.78 o 
   6   0  26       25.58       22.33     13.12 o 
   7   0  26       24.15       15.55     13.86 o 
   8   0  26       21.77       12.26     15.42 o 
   9   0  26        3.45        4.64     21.06 o 
  10   0  26      199.24      233.60     25.11 o 
  11   0  26        1.29        6.92     21.61 o 
   1   1  26     1176.63     1149.15     16.89 o 
   2   1  26     4185.94     4109.00     47.92 o 
   3   1  26        2.83       18.65      7.55 o 
   4   1  26     1696.97     1674.30     30.57 o 
   5   1  26      372.89      349.30     11.92 o 
   6   1  26      934.34      866.79     19.21 o 
   7   1  26        1.36       -0.99      9.27 o 
   8   1  26      167.85      132.36     13.70 o 
   9   1  26      147.94      151.39     15.01 o 
  10   1  26        4.73        5.19     14.35 o 
  11   1  26        6.06      -15.13     15.13 o 
   0   2  26       83.27       89.90     13.60 o 
   1   2  26        0.15        7.50      8.69 o 
   2   2  26      634.24      592.97     14.85 o 
   3   2  26      964.00      905.89     18.30 o 
   4   2  26      288.09      258.18     18.72 o 
   5   2  26       67.87       69.40     11.89 o 
   6   2  26     1708.24     1583.42     29.62 o 
   7   2  26      276.38      249.68     16.88 o 
   8   2  26       27.44       19.13     12.89 o 
   9   2  26       29.42       41.15     21.34 o 
  10   2  26       12.91       20.13     20.56 o 
  11   2  26       50.09       44.04     22.69 o 
   1   3  26      272.89      274.16     12.68 o 
   2   3  26       89.07       66.19     10.90 o 
   3   3  26       13.69        9.00      9.49 o 
   4   3  26       34.08       44.25     11.10 o 
   5   3  26      129.60      123.63     19.55 o 
   6   3  26      204.58      254.32     22.09 o 
   7   3  26      154.17      184.18     21.83 o 
   8   3  26      727.21      618.81     27.33 o 
   9   3  26       13.46       18.55     17.10 o 
  10   3  26      213.45      317.09     29.72 o 
   0   4  26       71.00       21.25     14.03 o 
   1   4  26       70.38       47.00     13.71 o 
   2   4  26      193.87      138.41     13.73 o 
   3   4  26      123.62      129.27     13.85 o 
   4   4  26        0.62       -0.04     12.98 o 
   5   4  26       73.28       73.89     15.24 o 
   6   4  26      375.86      377.49     24.42 o 
   7   4  26        1.71       32.23     16.00 o 
   8   4  26      457.75      503.11     22.79 o 
   9   4  26      118.46      125.19     20.80 o 
  10   4  26       64.97       41.14     25.97 o 
   1   5  26       80.23       61.68     14.29 o 
   2   5  26       23.73       36.01     11.56 o 
   3   5  26       37.54        8.38     12.77 o 
   4   5  26       17.40       36.79     16.93 o 
   5   5  26        4.94       -5.30     14.72 o 
   6   5  26       21.09       22.88     16.20 o 
   7   5  26       44.45       32.70     17.97 o 
   8   5  26       50.81       53.40     23.67 o 
   0   6  26       11.95       -3.69     21.44 o 
   1   6  26        0.02      -14.76     14.76 o 
   2   6  26       56.44       47.48     13.88 o 
   3   6  26       34.46       34.71     14.08 o 
   4   6  26       20.90        0.62     13.06 o 
   5   6  26      110.43      139.02     19.63 o 
   6   6  26        0.91      -10.17     17.70 o 
   7   6  26       49.66       73.52     31.91 o 
   1   7  26        9.98        4.82     15.47 o 
   2   7  26       84.55       64.90     16.94 o 
   3   7  26      169.56      187.05     18.89 o 
   4   7  26      120.14      133.72     18.75 o 
   1   1  27        0.19       46.50      7.21 o 
   2   1  27       49.10       57.10     10.64 o 
   3   1  27      186.42      198.06     13.24 o 
   4   1  27       27.36       30.12      7.79 o 
   5   1  27      494.29      487.69     13.65 o 
   6   1  27        0.49        0.53      8.59 o 
   7   1  27        0.25       -7.30      9.39 o 
   8   1  27        4.54        8.74     11.59 o 
   9   1  27       68.20       74.59     17.01 o 
  10   1  27      105.62      145.09     27.68 o 
  11   1  27        5.08        4.80     17.36 o 
   0   2  27      429.56      426.95     18.64 o 
   1   2  27      128.89      125.33     11.64 o 
   2   2  27      517.24      432.51     13.28 o 
   3   2  27      490.63      466.80     15.53 o 
   4   2  27      444.66      415.06     15.42 o 
   5   2  27       14.13        3.78     10.19 o 
   6   2  27      333.55      317.21     16.58 o 
   7   2  27      179.00      198.80     16.77 o 
   8   2  27       49.58       28.88     12.85 o 
   9   2  27       25.41       41.74     17.22 o 
  10   2  27       34.10       56.60     21.04 o 
  11   2  27       25.45       62.95     24.09 o 
   1   3  27      194.43      185.03     12.51 o 
   2   3  27      504.45      487.31     16.32 o 
   3   3  27       14.10        4.60      9.94 o 
   4   3  27      970.60      812.03     23.37 o 
   5   3  27       36.36       30.22     11.45 o 
   6   3  27      526.60      516.61     18.82 o 
   7   3  27        8.09        2.45     12.53 o 
   8   3  27        0.18        0.76     15.97 o 
   9   3  27       19.99       13.09     17.82 o 
  10   3  27       95.88      125.29     24.94 o 
   0   4  27     4466.58     4195.34    155.36 o 
   1   4  27      372.61      366.92     17.28 o 
   2   4  27       24.88       11.26     11.79 o 
   3   4  27       16.72       11.11     17.33 o 
   4   4  27      351.95      384.38     17.74 o 
   5   4  27        1.41      -11.11     13.07 o 
   6   4  27       49.06       31.94     14.87 o 
   7   4  27       89.26       63.46     17.05 o 
   8   4  27       58.58       92.42     19.38 o 
   9   4  27        0.04       -0.66     20.60 o 
   1   5  27      156.82      171.60     18.13 o 
   2   5  27     1562.43     1406.53     33.30 o 
   3   5  27        0.47       -6.29     14.28 o 
   4   5  27       27.75       -8.54     16.80 o 
   5   5  27       26.98       30.13     16.30 o 
   6   5  27       40.99       42.95     16.59 o 
   7   5  27       25.15       32.38     17.87 o 
   8   5  27       87.14       70.91     25.53 o 
   0   6  27     1135.51     1024.52     42.63 o 
   1   6  27        5.15        4.08     15.04 o 
   2   6  27       56.47       33.86     14.49 o 
   3   6  27       25.45       14.38     20.61 o 
   4   6  27        2.17        2.44     15.85 o 
   5   6  27       55.29       42.64     18.28 o 
   6   6  27        0.62        0.28     18.27 o 
   1   7  27       19.40       28.66     16.22 o 
   2   7  27       10.03        6.99     15.61 o 
   3   7  27       27.79       97.61     17.64 o 
   0   0  28     2379.54     2293.39     52.84 o 
   1   0  28       46.23       31.32     11.80 o 
   2   0  28      625.80      610.22     18.41 o 
   3   0  28     1104.10     1044.96     27.69 o 
   4   0  28        9.03       -1.57     10.25 o 
   5   0  28     2229.85     2321.95     40.06 o 
   6   0  28        0.52       -5.60     14.32 o 
   7   0  28      100.99       93.39     25.61 o 
   8   0  28      153.81      149.19     20.49 o 
   9   0  28       43.25       46.80     20.05 o 
  10   0  28      112.68      111.21     23.56 o 
  11   0  28      153.77      185.63     27.24 o 
   1   1  28     2313.51     2197.78     25.99 o 
   2   1  28      453.58      423.91     11.24 o 
   3   1  28     1818.43     1902.96     24.22 o 
   4   1  28      766.06      753.47     15.00 o 
   5   1  28      293.06      295.94     16.27 o 
   6   1  28       10.94        2.88      9.41 o 
   7   1  28       33.81       22.50     11.27 o 
   8   1  28        2.59      -10.66     12.96 o 
   9   1  28       18.08       33.42     15.15 o 
  10   1  28        7.53      -12.92     15.79 o 
  11   1  28       20.85        9.64     18.14 o 
   0   2  28      502.60      515.81     20.12 o 
   1   2  28      576.08      516.88     16.02 o 
   2   2  28      443.91      436.41     14.17 o 
   3   2  28     2750.69     2569.79     46.52 o 
   4   2  28       33.15       15.19     10.24 o 
   5   2  28       49.26       41.22     11.00 o 
   6   2  28      138.82      123.93     13.28 o 
   7   2  28       19.18       19.21     12.34 o 
   8   2  28       58.07       30.31     13.86 o 
   9   2  28       70.35      110.64     19.34 o 
  10   2  28       57.03       77.60     23.65 o 
   1   3  28     2913.40     2895.75     38.35 o 
   2   3  28      393.58      354.84     14.94 o 
   3   3  28      828.76      718.43     20.04 o 
   4   3  28       19.96       11.85     12.51 o 
   5   3  28       25.14       43.83     11.61 o 
   6   3  28        7.15       -3.03     12.08 o 
   7   3  28       46.97       37.66     13.64 o 
   8   3  28        2.85        7.87     16.54 o 
   9   3  28        1.10       -0.04     17.51 o 
  10   3  28        0.03       -1.71     22.85 o 
   0   4  28      303.88      324.32     40.00 o 
   1   4  28      756.52      731.76     23.62 o 
   2   4  28        4.63       12.67     12.11 o 
   3   4  28      225.04      251.19     17.05 o 
   4   4  28        3.72       -2.71     11.55 o 
   5   4  28      228.57      270.15     33.85 o 
   6   4  28       48.22       75.36     17.13 o 
   7   4  28        4.11       14.81     16.21 o 
   8   4  28       19.20       33.11     17.87 o 
   9   4  28       93.23       97.49     21.73 o 
   1   5  28      118.65      139.98     17.67 o 
   2   5  28       10.05       25.30     14.88 o 
   3   5  28      278.76      359.42     23.88 o 
   4   5  28       18.66       -3.26     17.56 o 
   5   5  28        1.09       -1.65     15.81 o 
   6   5  28       57.48       74.66     21.64 o 
   7   5  28      346.27      454.13     27.95 o 
   8   5  28       30.04        8.32     23.96 o 
   0   6  28        0.49       38.64     23.55 o 
   1   6  28       84.79       44.75     19.96 o 
   2   6  28       59.23       72.20     18.28 o 
   3   6  28       97.06      122.44     20.08 o 
   4   6  28        3.32       -5.56     16.17 o 
   5   6  28      396.42      490.58     30.82 o 
   6   6  28        0.71       14.34     19.66 o 
   1   7  28       15.51       20.11     16.82 o 
   2   7  28       31.30       52.08     17.77 o 
   1   1  29       16.75       76.22     10.23 o 
   2   1  29        2.10        4.26      7.28 o 
   3   1  29     1059.17     1113.86     18.01 o 
   4   1  29      440.88      451.62     13.43 o 
   5   1  29       66.38       50.86     10.48 o 
   6   1  29      108.14       64.82     13.93 o 
   7   1  29      173.11      191.18     16.48 o 
   8   1  29        7.32       -3.10     14.42 o 
   9   1  29       79.75       92.12     16.94 o 
  10   1  29       16.30       34.97     16.82 o 
   0   2  29      112.30      183.25     26.15 o 
   1   2  29        0.12       -2.95      8.52 o 
   2   2  29      264.83      338.71     15.13 o 
   3   2  29        2.98       24.39     17.31 o 
   4   2  29       39.33       31.51     11.08 o 
   5   2  29       39.71       50.36     12.04 o 
   6   2  29       16.40        8.42     11.64 o 
   7   2  29      261.28      283.19     22.25 o 
   8   2  29        2.75       23.22     16.10 o 
   9   2  29        1.19      -17.09     17.09 o 
  10   2  29       14.01        0.75     21.32 o 
   1   3  29       87.52      139.85     12.19 o 
   2   3  29      118.55      157.87     14.17 o 
   3   3  29        0.06        7.65     11.01 o 
   4   3  29        5.29        6.11     13.02 o 
   5   3  29      415.53      390.57     16.64 o 
   6   3  29       98.21      107.11     15.24 o 
   7   3  29      207.44      261.72     23.27 o 
   8   3  29       21.92       -9.48     26.14 o 
   9   3  29       11.77        9.13     21.52 o 
  10   3  29        0.00      -43.57     43.57 o 
   0   4  29       76.42      105.45     21.39 o 
   1   4  29        5.06       15.31     11.94 o 
   2   4  29        8.03       -3.66     11.34 o 
   3   4  29       28.98        7.11     12.14 o 
   4   4  29       99.20       91.91     16.30 o 
   5   4  29       76.89       79.42     17.15 o 
   6   4  29        1.30        0.30     15.45 o 
   7   4  29        3.48       17.06     16.68 o 
   8   4  29        3.97        7.32     18.50 o 
   9   4  29       61.82       53.01     21.73 o 
   1   5  29       12.32       25.49     14.27 o 
   2   5  29       18.90       17.82     15.25 o 
   3   5  29        0.03       13.80     15.76 o 
   4   5  29       15.25       10.89     18.04 o 
   5   5  29       32.51       63.23     17.01 o 
   6   5  29       18.94       21.98     17.71 o 
   7   5  29        1.00        5.82     17.92 o 
   0   6  29       44.16       52.22     25.37 o 
   1   6  29      134.13      149.61     20.95 o 
   2   6  29       19.91        9.44     17.65 o 
   3   6  29       52.39       85.48     19.23 o 
   4   6  29        0.37        8.14     17.81 o 
   5   6  29        0.24        2.51     18.57 o 
   0   0  30     7471.91     7089.60    160.04 o 
   1   0  30      268.19      282.41     17.32 o 
   2   0  30     2461.51     2237.40     38.36 o 
   3   0  30       17.32       20.96     18.88 o 
   4   0  30       92.93       35.78     15.51 o 
   5   0  30      101.90      108.10     23.52 o 
   6   0  30      214.50      216.71     33.51 o 
   7   0  30        0.14      -16.11     17.51 o 
   8   0  30       40.97       29.48     18.68 o 
   9   0  30       88.00       90.94     28.11 o 
  10   0  30      219.76      233.76     28.50 o 
   1   1  30        4.56       -0.70      8.05 o 
   2   1  30      159.73      176.74     11.59 o 
   3   1  30       33.55       32.43      9.03 o 
   4   1  30      168.97      183.22     13.02 o 
   5   1  30       37.81       31.55     10.45 o 
   6   1  30      100.05       71.76     12.41 o 
   7   1  30        0.01      -12.23     12.23 o 
   8   1  30      192.27      221.50     22.77 o 
   9   1  30        1.70       -6.48     14.70 o 
  10   1  30        7.08        2.16     21.62 o 
   0   2  30     3564.53     3193.55     71.93 o 
   1   2  30      115.38       98.66     12.45 o 
   2   2  30      401.49      413.53     14.00 o 
   3   2  30        5.24       20.55     12.95 o 
   4   2  30       68.74       82.50     12.79 o 
   5   2  30       15.02       19.42     12.33 o 
   6   2  30      311.66      332.00     20.55 o 
   7   2  30      101.59      111.29     15.54 o 
   8   2  30       39.21       30.49     16.63 o 
   9   2  30        0.56      -18.05     18.05 o 
  10   2  30       18.28       18.68     20.55 o 
   1   3  30       70.25       60.75     12.31 o 
   2   3  30      651.16      614.91     18.96 o 
   3   3  30       26.12       18.65     11.75 o 
   4   3  30       76.87       77.52     16.80 o 
   5   3  30       33.52       16.66     14.24 o 
   6   3  30       74.86       69.55     18.61 o 
   7   3  30       18.04       29.08     15.10 o 
   8   3  30       37.06       38.35     15.96 o 
   9   3  30       16.00       -4.75     21.91 o 
   0   4  30       99.86       91.16     22.04 o 
   1   4  30        0.10      -11.55     11.55 o 
   2   4  30       95.62       85.44     14.05 o 
   3   4  30       20.77        3.98     13.14 o 
   4   4  30       16.12       30.86     22.31 o 
   5   4  30        4.45       -6.07     14.89 o 
   6   4  30       91.42       95.54     18.97 o 
   7   4  30        6.95      -12.73     17.67 o 
   8   4  30      270.26      377.70     46.16 o 
   1   5  30        3.02       -2.17     16.14 o 
   2   5  30      170.92      199.44     24.92 o 
   3   5  30       15.79       -2.36     21.13 o 
   4   5  30       13.58       16.42     19.09 o 
   5   5  30        0.04       -3.70     16.49 o 
   6   5  30       47.11       49.43     19.44 o 
   7   5  30      103.98       72.76     20.52 o 
   0   6  30      406.60      429.19     43.90 o 
   1   6  30       13.55        6.92     17.67 o 
   2   6  30        0.57        4.91     17.61 o 
   3   6  30        3.81       -8.08     18.23 o 
   4   6  30       14.00      -11.39     18.20 o 
   1   1  31       57.82       42.48      9.92 o 
   2   1  31      389.61      342.17     18.43 o 
   3   1  31      408.22      393.31     15.78 o 
   4   1  31     1612.77     1494.28     28.72 o 
   5   1  31       15.75        6.55     11.42 o 
   6   1  31      253.83      247.41     18.40 o 
   7   1  31       82.59       94.09     16.68 o 
   8   1  31       24.91       -1.61     16.65 o 
   9   1  31       55.82       59.01     18.23 o 
  10   1  31       17.78        5.68     20.61 o 
   0   2  31       12.04       38.06     25.79 o 
   1   2  31      132.70      155.05     16.49 o 
   2   2  31      583.23      549.67     15.86 o 
   3   2  31        0.78       -4.31     10.88 o 
   4   2  31        0.17        9.24     12.77 o 
   5   2  31       11.77        7.10     11.59 o 
   6   2  31        2.60       -5.14     12.81 o 
   7   2  31       20.09        9.28     13.31 o 
   8   2  31        0.35       -1.88     16.33 o 
   9   2  31        4.10      -10.07     18.99 o 
   1   3  31       12.96       10.24     11.27 o 
   2   3  31      122.75      101.62     13.55 o 
   3   3  31       19.14       19.80     12.17 o 
   4   3  31        1.04        8.79     12.97 o 
   5   3  31       10.10        0.20     13.13 o 
   6   3  31      105.74       97.48     19.95 o 
   7   3  31        0.00      -14.76     14.76 o 
   8   3  31        6.29        3.96     16.56 o 
   9   3  31       28.74       11.12     23.41 o 
   0   4  31      235.68      237.38     28.77 o 
   1   4  31       32.38        4.95     12.85 o 
   2   4  31       13.25        0.52     12.52 o 
   3   4  31       15.67        2.90     13.18 o 
   4   4  31        3.51       -6.93     15.32 o 
   5   4  31        1.14       11.45     14.24 o 
   6   4  31       41.58       47.02     18.31 o 
   7   4  31       21.45       58.19     17.93 o 
   8   4  31        3.37       24.79     19.89 o 
   1   5  31       81.92       77.25     16.83 o 
   2   5  31      178.48      194.75     28.03 o 
   3   5  31       60.89       35.57     16.88 o 
   4   5  31        2.09        5.67     19.39 o 
   5   5  31        1.22       -3.66     16.97 o 
   6   5  31       19.90       25.98     19.52 o 
   0   6  31       52.13       32.17     32.89 o 
   1   6  31       34.25       16.48     19.01 o 
   2   6  31        4.45       12.46     18.93 o 
   3   6  31       23.14       -0.51     18.21 o 
   4   6  31      134.67      171.28     21.14 o 
   0   0  32       96.89      186.96     69.42 o 
   1   0  32       25.99       24.96     12.16 o 
   2   0  32       88.37       79.83     13.17 o 
   3   0  32      194.80      159.86     19.58 o 
   4   0  32       93.15       94.64     30.92 o 
   5   0  32      182.80      211.82     21.32 o 
   6   0  32       10.27       -6.98     16.59 o 
   7   0  32      426.14      466.93     25.11 o 
   8   0  32        1.44      -18.60     18.60 o 
   9   0  32      155.46      211.70     46.54 o 
   1   1  32       11.70        7.49      9.40 o 
   2   1  32       16.42        0.22      9.34 o 
   3   1  32       66.17       30.30     10.46 o 
   4   1  32        0.02       33.99     14.05 o 
   5   1  32       36.16       28.35     12.46 o 
   6   1  32       11.57       11.90     12.96 o 
   7   1  32       55.15       71.74     17.20 o 
   8   1  32        0.80      -17.05     17.05 o 
   9   1  32       21.34       12.01     18.55 o 
   0   2  32       83.86       54.51     15.48 o 
   1   2  32        0.52       -7.36      9.67 o 
   2   2  32       21.99        5.84     11.66 o 
   3   2  32       17.82        5.27     11.42 o 
   4   2  32        1.41       -4.97     12.36 o 
   5   2  32       29.98       20.55     12.74 o 
   6   2  32        0.17        8.20     13.52 o 
   7   2  32       18.00       15.44     14.30 o 
   8   2  32        0.88       -7.93     18.17 o 
   9   2  32       29.73       66.84     21.30 o 
   1   3  32       23.70       17.74     12.08 o 
   2   3  32        4.55       -8.53     11.96 o 
   3   3  32      423.44      383.90     16.96 o 
   4   3  32        4.14       10.54     14.73 o 
   5   3  32       48.14       63.62     14.53 o 
   6   3  32        0.14        7.62     14.21 o 
   7   3  32        1.63      -15.04     15.04 o 
   8   3  32        1.31       27.30     17.09 o 
   0   4  32        0.02       16.34     36.31 o 
   1   4  32       83.76       90.62     14.72 o 
   2   4  32        0.17      -11.49     12.80 o 
   3   4  32       13.77       -1.48     13.99 o 
   4   4  32        6.56      -15.33     15.33 o 
   5   4  32        6.68        9.93     15.17 o 
   6   4  32        2.33       -1.87     18.59 o 
   7   4  32      101.07      121.43     21.12 o 
   1   5  32      250.16      260.62     22.89 o 
   2   5  32        0.24        1.24     17.03 o 
   3   5  32        8.31        3.06     17.35 o 
   4   5  32       11.41       15.13     16.95 o 
   5   5  32       74.90       73.55     19.30 o 
   6   5  32        5.16      -36.52     43.89 o 
   0   6  32       16.30       13.52     25.69 o 
   1   6  32        0.30        4.16     18.16 o 
   2   6  32        0.17       -0.33     18.95 o 
   3   6  32        6.29      -25.17     31.04 o 
   1   1  33        8.76        3.68      9.95 o 
   2   1  33       32.87       23.47     10.55 o 
   3   1  33        8.00       14.61     10.52 o 
   4   1  33       19.90        9.18     11.79 o 
   5   1  33        0.34      -12.42     12.42 o 
   6   1  33       57.87       46.10     15.98 o 
   7   1  33       80.02       91.30     19.11 o 
   8   1  33       16.03       40.00     18.77 o 
   9   1  33        0.01       -8.03     19.38 o 
   0   2  33      252.13      257.46     21.77 o 
   1   2  33      163.80      133.66     13.15 o 
   2   2  33       36.48       13.23     11.84 o 
   3   2  33        7.84        8.13     12.06 o 
   4   2  33        9.70       -5.28     12.21 o 
   5   2  33       66.45       38.97     18.75 o 
   6   2  33        6.24      -13.92     13.92 o 
   7   2  33       13.78        1.74     14.48 o 
   8   2  33       46.87       37.70     18.49 o 
   9   2  33        3.58       24.63     44.52 o 
   1   3  33        2.19       11.02     12.19 o 
   2   3  33        0.05       10.02     12.61 o 
   3   3  33        1.63      -10.15     12.89 o 
   4   3  33       16.56       15.95     15.06 o 
   5   3  33        5.61        8.53     14.64 o 
   6   3  33        4.92       12.73     15.04 o 
   7   3  33       19.55        0.49     16.63 o 
   8   3  33       12.30        2.72     17.96 o 
   0   4  33      352.68      366.35     37.85 o 
   1   4  33      176.79      170.70     18.97 o 
   2   4  33        0.81       12.86     13.88 o 
   3   4  33        3.07       -5.65     13.61 o 
   4   4  33        9.40       -1.13     16.40 o 
   5   4  33       13.67       -0.17     14.69 o 
   6   4  33        3.57      -17.85     17.85 o 
   7   4  33      105.70       91.19     27.00 o 
   1   5  33       61.53       28.23     16.74 o 
   2   5  33       47.57       34.18     17.27 o 
   3   5  33       41.83       45.58     18.37 o 
   4   5  33       10.40        0.85     17.98 o 
   5   5  33        0.17       -2.94     18.26 o 
   0   6  33       56.78       43.65     31.21 o 
   0   0  34      960.55     1003.70     36.68 o 
   1   0  34        6.69       -0.68     12.67 o 
   2   0  34      137.97      119.10     15.46 o 
   3   0  34       16.06       11.75     12.87 o 
   4   0  34        3.30        2.81     14.00 o 
   5   0  34       28.78        4.23     17.57 o 
   6   0  34      388.42      436.70     35.53 o 
   7   0  34        0.12      -21.62     21.62 o 
   8   0  34       10.72       35.09     24.95 o 
   9   0  34       16.08       -7.48     28.83 o 
   1   1  34       16.04       -3.51     10.46 o 
   2   1  34        0.01       11.17     10.73 o 
   3   1  34       17.49       11.57     12.03 o 
   4   1  34      132.84       87.53     14.03 o 
   5   1  34        0.06       -1.49     13.13 o 
   6   1  34        0.97        3.73     16.04 o 
   7   1  34        6.64        9.75     16.78 o 
   8   1  34       72.86       66.07     19.37 o 
   0   2  34       46.93       47.91     16.20 o 
   1   2  34        0.49       -2.86     10.74 o 
   2   2  34      130.44      132.10     15.09 o 
   3   2  34        0.03       -0.43     12.85 o 
   4   2  34      105.15      103.44     14.94 o 
   5   2  34        0.01       -6.47     13.53 o 
   6   2  34        1.53        2.79     15.38 o 
   7   2  34        0.03       -1.71     17.68 o 
   8   2  34      116.74      171.20     22.42 o 
   1   3  34        0.80       -8.73     12.78 o 
   2   3  34       29.57        8.70     14.94 o 
   3   3  34       10.46        5.20     15.51 o 
   4   3  34      100.38       68.41     15.63 o 
   5   3  34        5.91       27.10     15.11 o 
   6   3  34       66.86       49.41     15.79 o 
   7   3  34       20.60       19.96     17.69 o 
   0   4  34      142.05      127.01     26.78 o 
   1   4  34        5.24      -11.04     14.62 o 
   2   4  34       29.75        2.82     14.94 o 
   3   4  34        7.67      -10.27     15.56 o 
   4   4  34        0.06      -14.34     14.34 o 
   5   4  34       13.14       14.96     16.87 o 
   6   4  34       15.51        8.44     19.67 o 
   1   5  34        8.49        4.91     17.89 o 
   2   5  34       20.23       13.31     17.33 o 
   3   5  34        0.38       -3.10     19.02 o 
   4   5  34        2.02      -17.53     17.53 o 
   1   1  35        0.49       20.22     11.10 o 
   2   1  35       45.04       29.52     11.52 o 
   3   1  35      110.28      130.83     15.04 o 
   4   1  35      188.08      208.12     17.61 o 
   5   1  35       46.49       59.12     15.15 o 
   6   1  35        0.22        4.04     16.41 o 
   7   1  35       17.62       35.24     18.06 o 
   8   1  35        3.57      -12.46     18.69 o 
   0   2  35      278.41      400.77     26.73 o 
   1   2  35       13.70        2.01     11.96 o 
   2   2  35        1.96        7.45     13.10 o 
   3   2  35       11.41       -4.76     12.79 o 
   4   2  35       73.82       96.35     16.74 o 
   5   2  35       42.00       51.02     14.93 o 
   6   2  35       46.98       41.21     15.50 o 
   7   2  35      175.20      218.37     27.79 o 
   8   2  35       31.47       98.83     48.94 o 
   1   3  35       54.20       46.93     14.28 o 
   2   3  35       31.87       10.82     20.01 o 
   3   3  35        2.24        6.33     14.26 o 
   4   3  35       34.35       -4.72     15.79 o 
   5   3  35       41.80       46.85     15.93 o 
   6   3  35      166.07      257.17     21.26 o 
   7   3  35       11.33       37.60     18.01 o 
   0   4  35        6.04       -0.48     21.78 o 
   1   4  35        3.45        1.23     15.17 o 
   2   4  35        8.44        7.30     15.71 o 
   3   4  35        8.87       11.27     15.35 o 
   4   4  35       19.49        6.75     17.10 o 
   5   4  35       13.05       16.54     16.38 o 
   1   5  35        1.46        0.79     17.44 o 
   2   5  35        2.42       17.60     18.12 o 
   3   5  35        1.30       17.50     20.09 o 
   0   0  36        4.36       36.42     29.15 o 
   1   0  36        4.58      -14.87     19.37 o 
   2   0  36        9.61      -11.74     16.10 o 
   3   0  36       29.57       14.40     16.93 o 
   4   0  36        0.06      -16.50     21.90 o 
   5   0  36        6.10       44.42     31.21 o 
   6   0  36       87.04      115.04     36.10 o 
   7   0  36       12.79       54.41     33.05 o 
   1   1  36        3.40       -1.94     11.56 o 
   2   1  36        4.48       -5.29     11.86 o 
   3   1  36       61.87       97.99     14.55 o 
   4   1  36        2.63        1.31     14.30 o 
   5   1  36       20.93       20.42     14.41 o 
   6   1  36        0.16      -17.41     17.41 o 
   7   1  36       20.41       12.12     19.24 o 
   0   2  36       14.03       22.87     18.65 o 
   1   2  36       16.18       15.33     12.17 o 
   2   2  36        3.71        0.99     12.93 o 
   3   2  36       11.55        6.66     13.73 o 
   4   2  36        1.77       -9.54     14.38 o 
   5   2  36       54.29       71.44     15.86 o 
   6   2  36        3.17       15.57     17.57 o 
   7   2  36       17.11       27.53     19.38 o 
   1   3  36        2.64        1.27     13.75 o 
   2   3  36        1.61       -0.10     14.09 o 
   3   3  36      178.72      188.85     17.90 o 
   4   3  36        0.17       -7.93     14.91 o 
   5   3  36       11.37        7.19     16.80 o 
   6   3  36        0.25        5.07     17.77 o 
   0   4  36        8.69       34.80     23.89 o 
   1   4  36        7.64      -16.89     16.89 o 
   2   4  36        0.01      -12.28     15.77 o 
   3   4  36       29.62       57.53     16.82 o 
   4   4  36        0.65      -16.13     16.30 o 
   5   4  36        8.07       -1.89     46.41 o 
   1   5  36        5.71        6.41     18.81 o 
   1   1  37       30.06       49.63     13.12 o 
   2   1  37       37.49       35.36     12.64 o 
   3   1  37        0.37        8.85     15.63 o 
   4   1  37        0.39       -4.20     14.19 o 
   5   1  37        3.58       18.41     17.30 o 
   6   1  37       33.61       43.57     18.81 o 
   7   1  37        0.30       62.12     43.94 o 
   0   2  37      185.40      246.68     39.41 o 
   1   2  37       77.35       94.62     16.08 o 
   2   2  37        0.39       -5.36     13.68 o 
   3   2  37       13.64       18.11     15.09 o 
   4   2  37       17.66        8.29     14.91 o 
   5   2  37        6.71       41.58     16.50 o 
   6   2  37       74.01      114.84     41.73 o 
   1   3  37       21.84        4.65     14.33 o 
   2   3  37        2.23       10.66     14.84 o 
   3   3  37        1.30       -7.49     15.33 o 
   4   3  37        1.68      -12.01     16.24 o 
   5   3  37       90.03       79.06     18.13 o 
   0   4  37        2.26       22.67     25.27 o 
   1   4  37        3.57       -6.89     19.95 o 
   2   4  37        3.14      -10.57     18.24 o 
   3   4  37       26.49       52.77     37.62 o 
   0   0  38        1.59       18.31     31.47 o 
   1   0  38        0.72      -21.61     21.68 o 
   2   0  38       51.38       27.93     22.74 o 
   3   0  38        0.00        0.53     22.70 o 
   4   0  38      175.97      226.10     43.26 o 
   5   0  38        0.92       13.79     33.26 o 
   6   0  38        9.40       26.00     37.99 o 
   1   1  38        1.77        4.52     13.04 o 
   2   1  38      127.72      157.30     25.33 o 
   3   1  38        0.01       -9.94     15.31 o 
   4   1  38       56.16       71.12     16.23 o 
   5   1  38        0.68        6.21     18.56 o 
   6   1  38      265.22      321.72     33.49 o 
   0   2  38       52.46       44.57     33.58 o 
   1   2  38        0.15       10.39     15.05 o 
   2   2  38       15.83        4.30     15.03 o 
   3   2  38        0.98       -2.84     21.01 o 
   4   2  38      105.50      129.60     29.50 o 
   5   2  38        7.91       20.80     17.12 o 
   6   2  38       49.86      144.72     49.89 o 
   1   3  38        3.25        4.61     15.33 o 
   2   3  38       10.61        2.52     15.57 o 
   3   3  38        0.02      -15.54     15.54 o 
   4   3  38       26.13       22.64     17.33 o 
   0   4  38       38.29       25.64     29.26 o 
   1   4  38        6.51       -2.89     18.49 o 
   2   4  38        2.64       -3.44     18.35 o 
   1   1  39       30.29       39.01     14.44 o 
   2   1  39       41.13       47.72     16.02 o 
   3   1  39        0.50       -7.87     15.35 o 
   4   1  39       22.40       -6.21     15.95 o 
   5   1  39        5.15        8.27     20.17 o 
   0   2  39      411.98      464.59     25.22 o 
   1   2  39      119.18      152.61     17.72 o 
   2   2  39        1.12       -1.45     15.63 o 
   3   2  39       76.16       88.48     17.37 o 
   4   2  39      108.04      138.18     18.58 o 
   5   2  39       13.14       -6.57     38.99 o 
   1   3  39      100.57      111.47     19.79 o 
   2   3  39      135.03      170.29     19.24 o 
   3   3  39        9.19        7.73     17.55 o 
   0   0  40        0.49      -25.68     32.63 o 
   1   0  40       86.54       58.87     24.30 o 
   2   0  40        0.61       -3.10     24.91 o 
   3   0  40       23.93       -2.21     36.10 o 
   4   0  40        0.89       25.89     37.36 o 
   1   1  40       15.78       -3.00     14.56 o 
   2   1  40        0.54       -2.66     15.74 o 
   3   1  40      115.24      132.83     18.01 o 
   4   1  40        5.51       28.41     20.67 o 
   0   2  40        8.89       50.00     23.18 o 
   1   2  40       29.31       35.98     16.52 o 
   2   2  40        0.98       12.15     15.89 o 
   3   2  40       18.71      -16.81     16.81 o 
   4   2  40        1.17      -18.42     39.68 o 
   1   3  40       16.24        5.34     18.65 o 
   2   3  40        0.92      -15.95     28.05 o 
   1   1  41       34.15       38.65     19.16 o 
   2   1  41       17.35       48.19     21.82 o 
   3   1  41        0.70        1.62     21.53 o 
   0   2  41       77.40      151.90     31.31 o 
   1   2  41       43.92       49.41     17.96 o 
   2   2  41       30.47       42.11     18.77 o 
   0   0  42      553.19      918.62     57.59 o 
   1   0  42       11.18       16.75     35.63 o 
   2   0  42      341.62      462.43     39.85 o 
   1   1  42        0.03        7.21     19.15 o 
                                                 
